# Supplementary material for: Cuban Calisto (Lepidoptera, Nymphalidae, Satyrinae), a review based on morphological and DNA data
Source: Zookeys. 2012 Jan 13;(165):57–105. doi: 10.3897/zookeys.165.2206 (PMC3272634; doi:10.3897/zookeys.165.2206)
Supplement: XML Treatment for Calisto israeli [file zookeys.165.2206-treatment1.xml]

<!DOCTYPE tp:taxon-treatment
  PUBLIC "-//TaxonX//DTD Taxonomic Treatment Publishing DTD v0 20100105//EN" "tax-treatment-NSO.dtd">
<tp:taxon-treatment xmlns:tp="http://www.plazi.org/taxpub"><tp:treatment-meta><mixed-citation publication-type="journal"><person-group><name><surname>Aguila</surname><given-names>Rayner Núñez</given-names></name><name><surname>Plasencia</surname><given-names>Edelquis Oliva</given-names></name><name><surname>Maravi</surname><given-names>Pavel F. Matos</given-names></name><name><surname>Wahlberg</surname><given-names>Niklas</given-names></name></person-group><article-title>Cuban 
                    <italic>Calisto</italic> (Lepidoptera, Nymphalidae, Satyrinae), a review based on morphological and DNA data
                </article-title><source>Zookeys</source><day>13</day><month>1</month><year>2012</year><volume>2012</volume><issue>165</issue><fpage>57</fpage><lpage>105</lpage><pub-id pub-id-type="doi">10.3897/zookeys.165.2206</pub-id></mixed-citation></tp:treatment-meta><tp:nomenclature><tp:taxon-name>
                        <tp:taxon-name-part taxon-name-part-type="genus">Calisto</tp:taxon-name-part>
                        <tp:taxon-name-part taxon-name-part-type="species">israeli</tp:taxon-name-part>
                    <object-id xmlns:xlink="http://www.w3.org/1999/xlink" xlink:type="simple">http://species-id.net/wiki/Calisto_israeli</object-id>
                    </tp:taxon-name><tp:taxon-authority>Torre, 1973</tp:taxon-authority><xref ref-type="fig" rid="F1">Figs 1–3</xref><xref ref-type="fig" rid="F3">25</xref><xref ref-type="fig" rid="F4">32</xref><xref ref-type="fig" rid="F5">40</xref><xref ref-type="fig" rid="F6">48</xref><xref ref-type="fig" rid="F7">56, 57</xref><xref ref-type="fig" rid="F8">60–62</xref><xref ref-type="fig" rid="F9">66</xref><tp:nomenclature-citation-list><tp:nomenclature-citation><tp:taxon-name>Calisto israeli</tp:taxon-name><comment> Torre 1973: 3, <xref ref-type="bibr" rid="B1">Alayo and Hernández 1987</xref>: 41, <xref ref-type="bibr" rid="B31">Núñez 2009</xref>: 49</comment></tp:nomenclature-citation><tp:nomenclature-citation><tp:taxon-name>Calisto israel</tp:taxon-name><comment><xref ref-type="bibr" rid="B38">Smith et al. 1994</xref>: 57, misspelling</comment></tp:nomenclature-citation><tp:nomenclature-citation><tp:taxon-name>Calisto sibylla smintheus</tp:taxon-name><comment><xref ref-type="bibr" rid="B26">Lamas 2004</xref>: 207</comment></tp:nomenclature-citation></tp:nomenclature-citation-list></tp:nomenclature><tp:treatment-sec sec-type="Diagnosis"><title>Diagnosis.</title><p> <italic><tp:taxon-name>Calisto israeli</tp:taxon-name></italic> can be separated from all its congeners by the large, triangle shaped patch of white scales at the middle portion of the inner margin at UNHW.</p><p><bold>Description.</bold> FWL: 24–26 mm ♂, 25–27 mm ♀. Male UPFW uniform brown except basal two thirds of costa and androconial patch, dark brown almost black (<xref ref-type="fig" rid="F1">Fig. 1</xref>). Androconial patch extending diagonally between posterior margin of cell and 2A vein to beyond M<sub>3</sub> origin, outer and posterior margins rounded, about three fifths the length of FW (<xref ref-type="fig" rid="F4">Fig. 32</xref>). Female UPFW with basal three fifths and outer margin dark brown, outer two fifths pale brown (<xref ref-type="fig" rid="F1">Fig. 2</xref>). Male UPHW uniform dark brown, costa pale brown. Female UPHW dark brown at anterior two thirds, posterior third pale brown. UN of wings brown mixed with ochre and, in less extent, pale yellow scales mostly at basal half (<xref ref-type="fig" rid="F1">Figs 3</xref>, <xref ref-type="fig" rid="F3">25</xref>); interspace of stl pale brown mixed with pale yellow scales. UN lines of wings without external edge of pale scaling, only white scales on outer edge of pdl at posterior half of wing. UNFW without red on cell and white scaling below cell to posterior margin. Post discal area on UNHW with four white dots at Rs–M<sub>1</sub>, M<sub>1</sub>–M<sub>2</sub>, M<sub>2</sub>–M<sub>3</sub>, dot at M3–Cu<sub>1</sub> if present very small; middle of UNHW posterior margin with a large triangular patch of white scales; post discal area heavily suffused with white scales. HW anal lobe entirely black at UN. Male genitalia heavily sclerotized, tegumen approximately 0.7 the length of uncus, with dorsum nearly flat (<xref ref-type="fig" rid="F5">Fig. 40</xref>); uncus stout and slightly arched, tapering gradually<!--PageBreak--> to apex, base slightly protruding, subquadrate; digitiform projection of valve straight with ventral margin slightly concave; aedeagus swollen at base in lateral view, near straight with a small left curve at basal half in dorsal view. Female genitalia large (<xref ref-type="fig" rid="F6">Fig. 48</xref>); dorsal crown very tall; corpus bursae broad, approximately 0.8 the length of ductus bursae.</p></tp:treatment-sec><tp:treatment-sec sec-type="Type material"><title>Type material.</title><p>Holotype♀: Oriente (currently Guantánamo), Cupeyal 730 m, <named-content xmlns:xlink="http://www.w3.org/1999/xlink" content-type="dwc:verbatimCoordinates" xlink:type="simple">20°26'57"N, 75°03'38"W</named-content>, V/1971, I. García. CZACC, examined. Paratypes 2 ♂, 5 ♀: same data as for holotype except VI/1971, genitalia ♀ in glycerin. CZACC, MFP, examined.</p></tp:treatment-sec><tp:treatment-sec sec-type="Additional material"><title>Additional material.</title><p>10 ♂, 6 ♀. <bold>Holguín:</bold> Morones, cerca de La Melba 250 m, <named-content xmlns:xlink="http://www.w3.org/1999/xlink" content-type="dwc:verbatimCoordinates" xlink:type="simple">20°26'22"N, 74°49'14"W</named-content>, 22/V/2007, N. Fernández, genitalia in glycerin, DNA<!--PageBreak--> voucher PM07–02 (M002) (1 ♂); antiguo campamento minero Meseta de El Toldo 800 m, <named-content xmlns:xlink="http://www.w3.org/1999/xlink" content-type="dwc:verbatimCoordinates" xlink:type="simple">20°27'20"N, 74°54'02"W</named-content>, IV/2008, E. Pérez, genitalia in glycerin, DNA voucher PM07–27 (M046) (3 ♂). <bold>Guantánamo:</bold> Baracoa, Monte Iberia, campamento ladera norte 600 m, <named-content xmlns:xlink="http://www.w3.org/1999/xlink" content-type="dwc:verbatimCoordinates" xlink:type="simple">20°29'25.5"N, 74°43'51.3"W</named-content>, 18/V/2007, R. Núñez, slide RNA162(wings), DNA voucher PM07–01 (M001) (1 ♂); Baracoa, Monte Iberia, ladera sur cerca de la cima 675 m, <named-content xmlns:xlink="http://www.w3.org/1999/xlink" content-type="dwc:verbatimCoordinates" xlink:type="simple">20°27'23.9"N, 74°44'27.9"W</named-content>, 20/V/2007, R. Núñez, genitalia in glycerin, slides RNA170 (legs &amp; labial palpus)/171(wings) (2 ♂); Baracoa, Monte Iberia, Tetas de Julia 650 m, <named-content xmlns:xlink="http://www.w3.org/1999/xlink" content-type="dwc:verbatimCoordinates" xlink:type="simple">20°27'47"N, 74°45'13.3"W</named-content>, 20/V/2007, R. Núñez, genitalia ♂ in glycerin, slides RNA160/164 (wings)/172/173 (legs &amp; labial palpus)/176(androconial scales) (2 ♂, 2 ♀); Baracoa, Monte Iberia, al sur de las Tetas de <!--PageBreak-->Julia 430 m, <named-content xmlns:xlink="http://www.w3.org/1999/xlink" content-type="dwc:verbatimCoordinates" xlink:type="simple">20°27'47"N, 74°45'13.3"W</named-content>, 20/V/2007, R. Núñez, slides RNA168(legs &amp; labial palpus) (1 ♂, 1 ♀); Baracoa, Monte Iberia, ladera norte 385 m, <named-content xmlns:xlink="http://www.w3.org/1999/xlink" content-type="dwc:verbatimCoordinates" xlink:type="simple">20°29'53"N, 74°43'48"W</named-content>, 1/V/2011, R. Núñez (3 ♀). CZACC.</p><!--PageBreak--></tp:treatment-sec><tp:treatment-sec sec-type="Distribution"><title>Distribution.</title><p>Collected specimens of <italic><tp:taxon-name>Calisto israeli</tp:taxon-name></italic> come from several localities in the middle and western parts of the NSB mountains, from Monte Iberia plateau 25 km west to Cupeyal (<xref ref-type="fig" rid="F7">Figs 56, 57</xref>). The species has also been recorded from Sierra de Cristal, 1230 m, during the last management plan of Pico Cristal National Park (<xref ref-type="bibr" rid="B10">ENPFF 2010</xref>), extending its known distribution almost 50 km west compared to previous records. Species is probably present on the eastern half of NSB whenever its habitat is preserved.</p></tp:treatment-sec><tp:treatment-sec sec-type="Immature stages"><title>Immature stages.</title><p> Eggs are laid loose, are near spherical in shape and ivory white in color.</p></tp:treatment-sec><tp:treatment-sec sec-type="Habitat and biology"><title>Habitat and biology.</title><p> The species inhabits several variants of evergreen and rainforests and, to a lesser extent, scrub forests (charrascales) of the NSB Mountains at altitudes between 250 and 1230 m (<xref ref-type="fig" rid="F8">Figs 60–62</xref>). Individuals can be found mainly on forest paths and clearings both sunny and shady. <xref ref-type="bibr" rid="B31">Núñez (2009)</xref> recorded 28 individuals along 1.5 km of old mining roads. At Pico Cristal, during an ascent from the foothills to the top, 356 individuals of this species were recorded (<xref ref-type="bibr" rid="B10">ENPFF 2010</xref>). Althoughits life story is unknown, the species seems to be associated with climbing grasses like some of its Hispaniolan congeners (<xref ref-type="bibr" rid="B38">Smith et al. 1994</xref>; Schawrtz and Wetherbee 1996). In different visits to Monte Iberia plateau, the senior author found the species abundant only at sites where two climbing grass species, <italic><tp:taxon-name>Arthrostylidium pinifolia</tp:taxon-name></italic> and <italic><tp:taxon-name>Chusquea</tp:taxon-name></italic> sp., dominated the lower strata of the rainforest (<xref ref-type="fig" rid="F8">Fig. 61</xref>). The only mating pair observed was found on May 2011, 3:30 pm, at one of the sites covered by grasses mentioned above.</p></tp:treatment-sec><tp:treatment-sec sec-type="Remarks"><title>Remarks.</title><p>The distinctive pattern of <italic><tp:taxon-name>Calisto israeli</tp:taxon-name></italic> permits a straightforward separation of the species from all its congeners, mostly based on a white triangular patch on the middle posterior margin at UNHW and the lack of red in cell at UNFW. <!--PageBreak-->Nuclear DNA analysis grouped <italic><tp:taxon-name>Calisto israeli</tp:taxon-name></italic> alongwith <italic><tp:taxon-name>Calisto smintheus</tp:taxon-name></italic> and <italic><tp:taxon-name>Calisto brochei</tp:taxon-name></italic> in a branch separated from the remainder of the Cuban taxa (<xref ref-type="fig" rid="F9">Fig. 66</xref>), although the mitochondrial COI dataset suggests an earlier branching event of the <italic><tp:taxon-name>Calisto israeli</tp:taxon-name></italic> lineage in the phylogeny, placing it as sister to the rest of Cuban <italic><tp:taxon-name>Calisto</tp:taxon-name></italic>. Moreover, the<!--PageBreak--> genetic distances regarding the COI sequence support the recognition of <italic><tp:taxon-name>Calisto israeli</tp:taxon-name></italic> as a valid species since the minimum distance to the closely related <italic><tp:taxon-name>Calisto smintheus</tp:taxon-name></italic> is 9.01% while the average divergence percentages from other congeneric species is higher than 5%.</p><fig id="F1" position="float" orientation="portrait"><label>Figures 1–12.</label><caption><p> Cuban <italic><tp:taxon-name>Calisto</tp:taxon-name></italic> adults. <bold>1</bold> <italic><tp:taxon-name>Calisto israeli</tp:taxon-name></italic> ♂upper side, Guantánamo, Baracoa, Monte Iberia, al sur de las Tetas de Julia <bold>2</bold> <italic><tp:taxon-name>Calisto israeli</tp:taxon-name></italic> ♀upper side, same locality <bold>3</bold> <italic><tp:taxon-name>Calisto israeli</tp:taxon-name></italic> ♂under side <bold>4</bold> <italic><tp:taxon-name>Calisto smintheus</tp:taxon-name></italic> ♂upper side, Granma, Sierra Maestra, La Platica <bold>5</bold> <italic><tp:taxon-name>Calisto smintheus</tp:taxon-name></italic> ♀upper side, Granma, Bartolomé Masó, ladera sur Pico Regino <bold>6</bold> <italic><tp:taxon-name>Calisto smintheus</tp:taxon-name></italic> ♂under side <bold>7</bold> <italic><tp:taxon-name>Calisto brochei</tp:taxon-name></italic> ♂upper side, Guantánamo, Baracoa, ladera norte Monte Iberia <bold>8</bold> <italic><tp:taxon-name>Calisto brochei</tp:taxon-name></italic> paratype ♀upper side, Oriente (currently Guantánamo), Cupeyal <bold>9</bold> <italic><tp:taxon-name>Calisto brochei</tp:taxon-name></italic> ♂under side <bold>10</bold> <italic><tp:taxon-name>Calisto bruneri</tp:taxon-name></italic> ♂upper side, Holguín, Sierra de Cristal, cerca de Estación La Zoilita 400 m. <bold>11</bold> <italic><tp:taxon-name>Calisto bruneri</tp:taxon-name></italic> ♀upper side, Holguín, Moa, Cayo Grande <bold>12</bold> <italic><tp:taxon-name>Calisto bruneri</tp:taxon-name></italic> ♂under side.</p></caption><graphic xmlns:xlink="http://www.w3.org/1999/xlink" xlink:href="ZooKeys-165-057-g001.jpg" position="float" orientation="portrait" xlink:type="simple"/></fig><fig id="F2" position="float" orientation="portrait"><label>Figures 13–24.</label><caption><p> Cuban <italic><tp:taxon-name>Calisto</tp:taxon-name></italic> adults. <bold>13</bold> <italic><tp:taxon-name>Calisto muripetens</tp:taxon-name></italic> ♂upper side, Cienfuegos, Pico San Juan <bold>14</bold> <italic><tp:taxon-name>Calisto muripetens</tp:taxon-name></italic> ♀upper side, Sancti Spiritus, Topes de Collantes <bold>15</bold> <italic><tp:taxon-name>Calisto muripetens</tp:taxon-name></italic> ♂under side <bold>16</bold> <italic><tp:taxon-name>Calisto occulta</tp:taxon-name></italic>, new species,holotype ♂upper side, Guantánamo, Baracoa, Monte Iberia plateau, Tetas de Julia <bold>17</bold> <italic><tp:taxon-name>Calisto occulta</tp:taxon-name></italic>, new species,paratype♀upper side, same locality <bold>18</bold> <italic><tp:taxon-name>Calisto occulta</tp:taxon-name></italic>, new species,holotype ♂under side <bold>19</bold> <italic><tp:taxon-name>Calisto bradleyi</tp:taxon-name></italic> ♂upper side, Pinar del Río, base norte mogote Dos Hermanas <bold>20</bold> <italic><tp:taxon-name>Calisto bradleyi</tp:taxon-name></italic> ♀upper side, same locality <bold>21</bold> <italic><tp:taxon-name>Calisto bradleyi</tp:taxon-name></italic> ♂under side <bold>22</bold> <italic><tp:taxon-name>Calisto herophile</tp:taxon-name></italic> ♂upper side, Matanzas, Varadero, Varahicacos <bold>23</bold> <italic><tp:taxon-name>Calisto herophile</tp:taxon-name></italic> ♀upper side, Artemisa, Sierra del Rosario, El Taburete <bold>24</bold> <italic><tp:taxon-name>Calisto herophile</tp:taxon-name></italic> ♂under side.</p></caption><graphic xmlns:xlink="http://www.w3.org/1999/xlink" xlink:href="ZooKeys-165-057-g002.jpg" position="float" orientation="portrait" xlink:type="simple"/></fig><fig id="F3" position="float" orientation="portrait"><label>Figures 25–31.</label><caption><p> Live adults of Cuban <italic><tp:taxon-name>Calisto</tp:taxon-name></italic>. <bold>25</bold> <italic><tp:taxon-name>Calisto israeli</tp:taxon-name></italic> <bold>26</bold> <italic><tp:taxon-name>Calisto smintheus</tp:taxon-name></italic> <bold>27</bold> <italic><tp:taxon-name>Calisto brochei</tp:taxon-name></italic> <bold>28</bold> <italic><tp:taxon-name>Calisto bruneri</tp:taxon-name></italic> <bold>29</bold> <italic><tp:taxon-name>Calisto occulta</tp:taxon-name></italic>, new species <bold>30</bold> <italic><tp:taxon-name>Calisto bradleyi</tp:taxon-name></italic> <bold>31</bold> <italic><tp:taxon-name>Calisto herophile</tp:taxon-name></italic>.</p></caption><graphic xmlns:xlink="http://www.w3.org/1999/xlink" xlink:href="ZooKeys-165-057-g003.jpg" position="float" orientation="portrait" xlink:type="simple"/></fig><fig id="F4" position="float" orientation="portrait"><label>Figures 32–39.</label><caption><p> Shape and location of androconial patch, under side lines, ocelli, white dots and realted veins in Cuban species of <italic><tp:taxon-name>Calisto</tp:taxon-name></italic>. <bold>32</bold> <italic><tp:taxon-name>Calisto israeli</tp:taxon-name></italic> <bold>33</bold> <italic><tp:taxon-name>Calisto smintheus</tp:taxon-name></italic> <bold>34</bold> <italic><tp:taxon-name>Calisto brochei</tp:taxon-name></italic> <bold>35</bold> <italic><tp:taxon-name>Calisto bruneri</tp:taxon-name></italic> <bold>36</bold> <italic><tp:taxon-name>Calisto muripetens</tp:taxon-name></italic> <bold>37</bold> <italic><tp:taxon-name>Calisto occulta</tp:taxon-name></italic>, new species <bold>38</bold> <italic><tp:taxon-name>Calisto bradleyi</tp:taxon-name></italic> <bold>39</bold> <italic><tp:taxon-name>Calisto herophile</tp:taxon-name></italic> Abbreviations: al– anal lobe, dl– discal line, pdl– postdiscal line, stl– subterminal lines, M<sub>1</sub>– median vein 1, M<sub>2</sub>– median vein 2, M<sub>3</sub>– median vein 3, Cu<sub>1</sub>– cubital vein 1, Cu<sub>2</sub>– cubital vein 2, Rs– radial sector.</p></caption><graphic xmlns:xlink="http://www.w3.org/1999/xlink" xlink:href="ZooKeys-165-057-g004.jpg" position="float" orientation="portrait" xlink:type="simple"/></fig><fig id="F5" position="float" orientation="portrait"><label>Figures 40–47.</label><caption><p> Male genitalia of Cuban <italic><tp:taxon-name>Calisto</tp:taxon-name></italic> from top to bottom: main body in lateral view aedeagus in lateral view and aedeagus in dorsal view. <bold>40</bold> <italic><tp:taxon-name>Calisto israeli</tp:taxon-name></italic> <bold>41</bold> <italic><tp:taxon-name>Calisto smintheus</tp:taxon-name></italic> <bold>42</bold> <italic><tp:taxon-name>Calisto brochei</tp:taxon-name></italic> <bold>43</bold> <italic><tp:taxon-name>Calisto bruneri</tp:taxon-name></italic> <bold>44</bold> <italic><tp:taxon-name>Calisto muripetens</tp:taxon-name></italic> <bold>45</bold> <italic><tp:taxon-name>Calisto occulta</tp:taxon-name></italic> new species <bold>46</bold> <italic><tp:taxon-name>Calisto bradleyi</tp:taxon-name></italic> <bold>47</bold> <italic><tp:taxon-name>Calisto herophile</tp:taxon-name></italic> Abbreviations: <bold>un</bold> uncus <bold>t</bold> tegumen <bold>f</bold> lateral fold of uncus <bold>g</bold> gnathos <bold>v</bold> vinculum <bold>sc</bold> saccus <bold>dg</bold> digitiform projection of valve <bold>bv</bold> base of valve <bold>ab</bold> aedeagus base <bold>fp</bold> flattened processes <bold>lc</bold> left curves. Scale bar 0.5 mm.</p></caption><graphic xmlns:xlink="http://www.w3.org/1999/xlink" xlink:href="ZooKeys-165-057-g005.jpg" position="float" orientation="portrait" xlink:type="simple"/></fig><fig id="F6" position="float" orientation="portrait"><label>Figures 48–55.</label><caption><p> Female genitalia of Cuban <italic><tp:taxon-name>Calisto</tp:taxon-name></italic>, ventral view <bold>48</bold> <italic><tp:taxon-name>Calisto israeli</tp:taxon-name></italic> <bold>49</bold> <italic><tp:taxon-name>Calisto smintheus</tp:taxon-name></italic> <bold>50</bold> <italic><tp:taxon-name>Calisto brochei</tp:taxon-name></italic> <bold>51</bold> <italic><tp:taxon-name>Calisto bruneri</tp:taxon-name></italic> <bold>52</bold> <italic><tp:taxon-name>Calisto muripetens</tp:taxon-name></italic> <bold>53</bold> <italic><tp:taxon-name>Calisto occulta</tp:taxon-name></italic>, new species <bold>54</bold> <italic><tp:taxon-name>Calisto bradleyi</tp:taxon-name></italic> <bold>55</bold> <italic><tp:taxon-name>Calisto herophile</tp:taxon-name></italic>. Abbreviations: <bold>dc</bold> dorsal crown <bold>st</bold> sterigmal ring <bold>vf</bold> ventral fold of sterigmal ring <bold>il</bold> inner loop of sterigmal ring <bold>db</bold> ductus bursae <bold>cb</bold> corpus bursae <bold>sg</bold> signa. Scale bar 0.5 mm.</p></caption><graphic xmlns:xlink="http://www.w3.org/1999/xlink" xlink:href="ZooKeys-165-057-g006.jpg" position="float" orientation="portrait" xlink:type="simple"/></fig><fig id="F7" position="float" orientation="portrait"><label>Figures 56–59.</label><caption><p> Geographical distribution of Cuban species of <italic><tp:taxon-name>Calisto</tp:taxon-name></italic>. <bold>56</bold> Location of four Cuban major mountains ranges <bold>57</bold> Right rectangle in figure 56, distribution of <italic><tp:taxon-name>Calisto israeli</tp:taxon-name></italic>, <italic><tp:taxon-name>Calisto brochei</tp:taxon-name></italic>, <italic><tp:taxon-name>Calisto bruneri</tp:taxon-name></italic>, <italic><tp:taxon-name>Calisto occulta</tp:taxon-name></italic>, new species, and<italic><tp:taxon-name>Calisto herophile</tp:taxon-name></italic> at Nipe– Sagua– Baraoca mountain range, north, and <italic><tp:taxon-name>Calisto smintheus</tp:taxon-name></italic> and<italic><tp:taxon-name>Calisto herophile</tp:taxon-name></italic> at Sierra Maestra range, south<bold>58</bold> Central rectangle in figure 56, distribution of <italic><tp:taxon-name>Calisto muripetens</tp:taxon-name></italic> and <italic><tp:taxon-name>Calisto herophile</tp:taxon-name></italic> at Guamuhaya mountain range, central Cuba <bold>59</bold> Left rectangle in figure 56, distribution of <italic><tp:taxon-name>Calisto bradleyi</tp:taxon-name></italic> and <italic><tp:taxon-name>Calisto herophile</tp:taxon-name></italic> at Guaniguanico mountain range, western Cuba.</p></caption><graphic xmlns:xlink="http://www.w3.org/1999/xlink" xlink:href="ZooKeys-165-057-g007.jpg" position="float" orientation="portrait" xlink:type="simple"/></fig><fig id="F8" position="float" orientation="portrait"><label>Figures 60–65.</label><caption><p> Habitat of Cuban <italic><tp:taxon-name>Calisto</tp:taxon-name></italic>. <bold>60</bold> Rainforest path at north slope of Monte Iberia plateau, 600 m, habitat of <italic><tp:taxon-name>Calisto israeli</tp:taxon-name></italic>, <italic><tp:taxon-name>Calisto brochei</tp:taxon-name></italic>, and <italic><tp:taxon-name>Calisto occulta</tp:taxon-name></italic>, new species <bold>61</bold> Path dominated by climbing grasses, <italic><tp:taxon-name>Arthrostylidium pinifolia</tp:taxon-name></italic> and <italic><tp:taxon-name>Chusquea</tp:taxon-name></italic> sp., at north slope of Monte Iberia plateau, 400 m, preferred situation by <italic><tp:taxon-name>Calisto israeli</tp:taxon-name></italic>, <italic><tp:taxon-name>Calisto occulta</tp:taxon-name></italic>, new species, is also present but not abundant <bold>62</bold> Scrub forest (charrascal) at Yamanigüey, habitat of <italic><tp:taxon-name>Calisto bruneri</tp:taxon-name></italic>, <italic><tp:taxon-name>Calisto occulta</tp:taxon-name></italic>, new species, and in lesser degree of <italic><tp:taxon-name>Calisto israeli</tp:taxon-name></italic> <bold>63</bold> Lower strata of rainforest at Aguada de Joaquín, Sierra Maestra, habitat of <italic><tp:taxon-name>Calisto smintheus</tp:taxon-name></italic> <bold>64</bold> Secondary forest at base of limestone hill, mogote, at Viñales valley, habitat of <italic><tp:taxon-name>Calisto bradleyi</tp:taxon-name></italic> <bold>65</bold> Dry scrub on serpentine soil at Cajálbana, habitat of <italic><tp:taxon-name>Calisto bradleyi</tp:taxon-name></italic>.</p></caption><graphic xmlns:xlink="http://www.w3.org/1999/xlink" xlink:href="ZooKeys-165-057-g008.jpg" position="float" orientation="portrait" xlink:type="simple"/></fig><fig id="F9" position="float" orientation="portrait"><label>Figure 66.</label><caption><p> <bold>A</bold> Phylogenetic hypothesis based on a Bayesian analysis of COI data <bold>B</bold> Phylogenetic hypothsis for Cuban <italic><tp:taxon-name>Calisto</tp:taxon-name></italic> based on five nuclear gene regions. For both figures, numbers to the right of nodes give the posterior probability of the node. Lineages leading to species are coloured.</p></caption><graphic xmlns:xlink="http://www.w3.org/1999/xlink" xlink:href="ZooKeys-165-057-g009.jpg" position="float" orientation="portrait" xlink:type="simple"/></fig></tp:treatment-sec><ref-list><ref id="B1"><mixed-citation xmlns:xlink="http://www.w3.org/1999/xlink" xlink:type="simple"><person-group><name name-style="western"><surname>Alayo</surname><given-names>P</given-names></name><name name-style="western"><surname>Hernández</surname><given-names>LR</given-names></name></person-group> (<year>1987</year>)<source> Atlas de las mariposas diurnas de Cuba (Lepidoptera: Rhopalocera).</source><publisher-name>Científico-Técnica</publisher-name>, <publisher-loc>La Habana</publisher-loc>, <lpage>186</lpage> pp.</mixed-citation></ref><ref id="B31"><mixed-citation xmlns:xlink="http://www.w3.org/1999/xlink" xlink:type="simple"><person-group><name name-style="western"><surname>Núñez</surname><given-names>R</given-names></name></person-group> (<year>2009</year>)<article-title> Rediscovery of <italic>Calisto israeli</italic> Torre, with nomenclatural notes on the larger species of Cuban <italic>Calisto</italic> (Lepidoptera: Nymphalidae: Satyrinae).</article-title><source>Zootaxa </source><volume>2087</volume>: <fpage>46</fpage>-<lpage>58</lpage>.</mixed-citation></ref><ref id="B38"><mixed-citation xmlns:xlink="http://www.w3.org/1999/xlink" xlink:type="simple"><person-group><name name-style="western"><surname>Smith</surname><given-names>DS</given-names></name><name name-style="western"><surname>Miller</surname><given-names>LD</given-names></name><name name-style="western"><surname>Miller</surname><given-names>JY</given-names></name></person-group> (<year>1994</year>)<source> The Butterflies of the West Indies and South Florida.</source><publisher-name>Oxford University Press</publisher-name>, <publisher-loc>New York</publisher-loc>, <lpage>284</lpage> pp.</mixed-citation></ref><ref id="B26"><mixed-citation xmlns:xlink="http://www.w3.org/1999/xlink" xlink:type="simple"><person-group><name name-style="western"><surname>Lamas</surname><given-names>G</given-names></name></person-group><role>(Ed)</role> (<year>2004</year>)<source> Atlas of Neotropical Lepidoptera: Checklist: Part 4A. Hesperioidea-Papilionoidea. Vol. 5. Association for Tropical Lepidoptera, Gainesville, xxxvi + 439 pp.</source></mixed-citation></ref><ref id="B10"><mixed-citation xmlns:xlink="http://www.w3.org/1999/xlink" xlink:type="simple"><person-group><name name-style="western"><surname>Empresa Nacional para la Protección de la Flora y la Fauna</surname></name></person-group> (<year>2010</year>)<source> Plan de Manejo del Parque Nacional Pico Cristal. Holguín, 176 pp.</source></mixed-citation></ref></ref-list></tp:taxon-treatment>
