# Supplementary material for: Cuban Calisto (Lepidoptera, Nymphalidae, Satyrinae), a review based on morphological and DNA data
Source: Zookeys. 2012 Jan 13;(165):57–105. doi: 10.3897/zookeys.165.2206 (PMC3272634; doi:10.3897/zookeys.165.2206)
Supplement: XML Treatment for Calisto smintheus [file zookeys.165.2206-treatment2.xml]

<!DOCTYPE tp:taxon-treatment
  PUBLIC "-//TaxonX//DTD Taxonomic Treatment Publishing DTD v0 20100105//EN" "tax-treatment-NSO.dtd">
<tp:taxon-treatment xmlns:tp="http://www.plazi.org/taxpub"><tp:treatment-meta><mixed-citation publication-type="journal"><person-group><name><surname>Aguila</surname><given-names>Rayner Núñez</given-names></name><name><surname>Plasencia</surname><given-names>Edelquis Oliva</given-names></name><name><surname>Maravi</surname><given-names>Pavel F. Matos</given-names></name><name><surname>Wahlberg</surname><given-names>Niklas</given-names></name></person-group><article-title>Cuban 
                    <italic>Calisto</italic> (Lepidoptera, Nymphalidae, Satyrinae), a review based on morphological and DNA data
                </article-title><source>Zookeys</source><day>13</day><month>1</month><year>2012</year><volume>2012</volume><issue>165</issue><fpage>57</fpage><lpage>105</lpage><pub-id pub-id-type="doi">10.3897/zookeys.165.2206</pub-id></mixed-citation></tp:treatment-meta><tp:nomenclature><tp:taxon-name>
                        <tp:taxon-name-part taxon-name-part-type="genus">Calisto</tp:taxon-name-part>
                        <tp:taxon-name-part taxon-name-part-type="species">smintheus</tp:taxon-name-part>
                    <object-id xmlns:xlink="http://www.w3.org/1999/xlink" xlink:type="simple">http://species-id.net/wiki/Calisto_smintheus</object-id>
                    </tp:taxon-name><tp:taxon-authority>Bates, 1935</tp:taxon-authority><tp:taxon-status xmlns:xlink="http://www.w3.org/1999/xlink" xlink:type="simple">stat. rev.</tp:taxon-status><xref ref-type="fig" rid="F1">Figs 4–6</xref><xref ref-type="fig" rid="F3">26</xref><xref ref-type="fig" rid="F4">33</xref><xref ref-type="fig" rid="F5">41</xref><xref ref-type="fig" rid="F6">49</xref><xref ref-type="fig" rid="F7">56, 57</xref><xref ref-type="fig" rid="F8">63</xref><xref ref-type="fig" rid="F9">66</xref><xref ref-type="fig" rid="F10">–74</xref><tp:nomenclature-citation-list><tp:nomenclature-citation><tp:taxon-name>Calisto smintheus</tp:taxon-name><comment><xref ref-type="bibr" rid="B2">Bates 1935</xref>: 242</comment></tp:nomenclature-citation><tp:nomenclature-citation><tp:taxon-name>Calisto delos</tp:taxon-name><comment><xref ref-type="bibr" rid="B2">Bates 1935</xref>: 243, <xref ref-type="bibr" rid="B27">Michener 1943</xref>: 6, <xref ref-type="bibr" rid="B36">Schwartz and Hedges 1991</xref>: 136</comment></tp:nomenclature-citation><!--PageBreak--><!--PageBreak--><tp:nomenclature-citation><tp:taxon-name>Calisto smintheus smintheus</tp:taxon-name><comment><xref ref-type="bibr" rid="B3">Bates 1939</xref>: 3, <xref ref-type="bibr" rid="B27">Michener 1943</xref>: 6, <xref ref-type="bibr" rid="B29">Munroe 1950</xref>: 226, <xref ref-type="bibr" rid="B44">Torre 1952</xref>: 62, <xref ref-type="bibr" rid="B45">Torre 1954</xref>: 120, <xref ref-type="bibr" rid="B46">Torre 1968</xref>: 18, <xref ref-type="bibr" rid="B31">Núñez 2009</xref>: 56</comment></tp:nomenclature-citation><tp:nomenclature-citation><tp:taxon-name>Calisto smintheus delos</tp:taxon-name><comment><xref ref-type="bibr" rid="B46">Torre 1968</xref>: 19</comment></tp:nomenclature-citation><tp:nomenclature-citation><tp:taxon-name>Calisto biocellatus</tp:taxon-name><comment><xref ref-type="bibr" rid="B46">Torre 1968</xref>: 22</comment></tp:nomenclature-citation><tp:nomenclature-citation><tp:taxon-name>Calisto sibylla smintheus</tp:taxon-name><comment><xref ref-type="bibr" rid="B4">Brown and Heineman 1972</xref>: 51, <xref ref-type="bibr" rid="B14">Fontenla and Rodríguez 1990</xref>: 8, <xref ref-type="bibr" rid="B38">Smith et al. 1994</xref>: 57, <xref ref-type="bibr" rid="B26">Lamas 2004</xref>: 207</comment></tp:nomenclature-citation><tp:nomenclature-citation><tp:taxon-name>Calisto sibylla delos</tp:taxon-name><comment><xref ref-type="bibr" rid="B4">Brown and Heineman 1972</xref>: 51, <xref ref-type="bibr" rid="B38">Smith et al. 1994</xref>: 57, <xref ref-type="bibr" rid="B26">Lamas 2004</xref>: 207</comment></tp:nomenclature-citation></tp:nomenclature-citation-list></tp:nomenclature><tp:treatment-sec sec-type="Diagnosis"><title>Diagnosis.</title><p><italic><tp:taxon-name>Calisto smintheus</tp:taxon-name></italic> requires comparison with some of its cogeners. Within Cuba, the more similar species is <italic><tp:taxon-name>Calisto brochei</tp:taxon-name></italic>,but <italic><tp:taxon-name>Calisto smintheus</tp:taxon-name></italic> adults are larger on the average (19–25 mm of FWL versus 16–22 mm in <italic><tp:taxon-name>Calisto brochei</tp:taxon-name></italic>), have a reddish suffusion around anal lobe at the UPHW, and are darker and more brightly colored at UN of wings. The androconial patch has a rounded outer margin in <italic><tp:taxon-name>Calisto smintheus</tp:taxon-name></italic>, but it is sinuous, forming three rounded lobes in <italic><tp:taxon-name>Calisto brochei</tp:taxon-name></italic>.Almost all other Cuban relatives except <italic><tp:taxon-name>Calisto israeli</tp:taxon-name></italic>, are paler and have fewer white dots at the post discal area on UNHW. <italic><tp:taxon-name>Calisto herophile</tp:taxon-name></italic> has also four white dots at UNHW, but is paler and smaller on the average, 14–21 mm versus 19–25 mm in <italic><tp:taxon-name>Calisto smintheus</tp:taxon-name></italic>. Outside Cuba, the Bahamian <italic><tp:taxon-name>Calisto sibylla</tp:taxon-name></italic> lacks red at the UNFW cell and the reddish suffusion at anal lobe; and in general, is a paler species. The Hispaniolan <italic><tp:taxon-name>Calisto confusa</tp:taxon-name></italic> Lathy, 1899, <italic><tp:taxon-name>Calisto hysius</tp:taxon-name></italic> (Godart [1824]) and <italic><tp:taxon-name>Calisto obscura</tp:taxon-name></italic> Michener, 1943, and <italic><tp:taxon-name>Calisto pauli</tp:taxon-name></italic> Johnson &amp; Hedges, 1998 are superficially similar but all are distinctly smaller (13–18 mm) than <italic><tp:taxon-name>Calisto smintheus</tp:taxon-name></italic>.</p></tp:treatment-sec><tp:treatment-sec sec-type="Description"><title>Description.</title><p>FWL: 19–25 mm ♂ &amp; ♀. Male UPFW dark brown except darker, almost black, androconial patch and postdiscal area adjacent to androconial patch and tornus, pale brown (<xref ref-type="fig" rid="F1">Fig. 4</xref>). Androconial patch distinct except at base anterior limit, approximately triangular with outer margin rounded, anterior margin not entering into cell, about one half the length of FW (<xref ref-type="fig" rid="F4">Fig. 33</xref>). Female UPFW dark grayish brown at basal two thirds, outer third pale grayish brown (<xref ref-type="fig" rid="F1">Fig. 5</xref>). UPHW dark grayish brown at anterior two thirds, pale grayish brown at posterior third; anal lobe ferruginous, occupying apical half of posterior margin in some specimens. UN of wings brown heavily mixed with reddish and, toward base, pale yellow scales; apex of both wings and basal to pdl of <bold>HW</bold> with a dark wine hue (<xref ref-type="fig" rid="F1">Figs 6</xref>, <xref ref-type="fig" rid="F3">26</xref>). Outer edge of pdl with bright yellow scaling. Post discal area at UNHW with four white dots at Rs–M<sub>1</sub>, M<sub>1</sub>–M<sub>2</sub>, M<sub>2</sub>–M<sub>3</sub>, and M3–Cu<sub>1</sub>, the last one slightly displaced toward outer margin and smaller, sometimes absent in rubbed specimens. Male genitalia with tegumen about two thirds the length of uncus, rounded at posterior half (<xref ref-type="fig" rid="F5">Fig. 41</xref>); uncus gradually tapering toward apex, arched at apical third; digitiform projection of valvae slender and long, straight at both margins; aedeagus sinuated with a left curve both at basal and apical half. Female genitalia with dorsal crown tall (<xref ref-type="fig" rid="F6">Fig. 49</xref>); corpus bursae broad, about two thirds the length of ductus bursae.</p><fig id="F10" position="float" orientation="portrait"><label>Figures 67–74.</label><caption><p> Immature stages of <italic><tp:taxon-name>Calisto smintheus</tp:taxon-name></italic>. <bold>67</bold> First instar <bold>68</bold> Second instar <bold>69</bold> Fifth instar, lateral view <bold>70</bold> Fifth instar, dorsal view <bold>71</bold> Fifth instar head capsule, scale bar 1 mm. <bold>72</bold> Pupa, lateral view <bold>73</bold> Pupa, ventral view <bold>74</bold> Pupa, dorsal view.</p></caption><graphic xmlns:xlink="http://www.w3.org/1999/xlink" xlink:href="ZooKeys-165-057-g010.jpg" position="float" orientation="portrait" xlink:type="simple"/></fig></tp:treatment-sec><tp:treatment-sec sec-type="Type material"><title>Type material.</title><p>Holotype♂: Sierra del Cobre, Loma del Gato 3000 ft, <named-content xmlns:xlink="http://www.w3.org/1999/xlink" content-type="dwc:verbatimCoordinates" xlink:type="simple">20°00'33"N, 76°02'16"W</named-content>, 25–30/IX/1935, S. C. Bruner. MCZ, examined. Paratypes 8 ♂, 4 ♀: <!--PageBreak-->same data as for holotype except 2700–3300 ft, S. C. Bruner, genitalia ♂ &amp; ♀ in glycerin. MCZ, CZACC, examined.</p><p><italic><tp:taxon-name>Calisto delos</tp:taxon-name></italic> <xref ref-type="bibr" rid="B2">Bates 1935</xref>: holotype ♂, Ote (currently Santiago de Cuba), Pico Turquino, Loma Cordero (actually Cardero) 4000–6000 ft, 1 August 1935, J. Acuña; paratype ♂, Pico Turquino, Julio 22 de 1922, S. C. Bruner &amp; C. H. Ballou, EEA Cuba No. 1652. MCZ, examined.</p><p><italic><tp:taxon-name>Calisto biocellatus</tp:taxon-name></italic> Torre 1968: holotype ♂, Turquino, Pico Cuba 1872 m, <named-content xmlns:xlink="http://www.w3.org/1999/xlink" content-type="dwc:verbatimCoordinates" xlink:type="simple">19°59'8.4"N, 76°50'32.3"W</named-content>, VI/1963, F. de Zayas, P. Alayo &amp; I. García; allotype ♀: same data as for holotype. CZACC, examined.</p></tp:treatment-sec><tp:treatment-sec sec-type="Additional material"><title>Additional material.</title><p>88 ♂, 33 ♀. <bold>Granma:</bold> Bartolomé Masó, La Platica 850 m, <named-content xmlns:xlink="http://www.w3.org/1999/xlink" content-type="dwc:verbatimCoordinates" xlink:type="simple">20°00'54.1"N, 76°53'28.4"W</named-content>, 26/XI/2007, R. Núñez, slide RNA175(androconial sclaes), DNA voucher PM07–05 (3 ♂); same data as for anterior except V/2008 (2 ♂). <bold>Santiago de Cuba:</bold> Aguada de Joaquín 1300 m, <named-content xmlns:xlink="http://www.w3.org/1999/xlink" content-type="dwc:verbatimCoordinates" xlink:type="simple">20°00'50.4"N, 76°50'24.8"W</named-content>, 20–27/I/2005, A. García, A. Barro &amp; R. Núñez, genitalia ♂ in glycerin, slides RNA238(wings)/243(legs &amp; labial palpus) (2 ♂, 1 ♀); same data as for anterior except 30/XI/2007, R. Núñez, genitalia ♀ in glycerin, slide RNA190(wings) (2 ♂, 1 ♀); Sierra Maetra, Pico Joaquín 5300 ft, <named-content xmlns:xlink="http://www.w3.org/1999/xlink" content-type="dwc:verbatimCoordinates" xlink:type="simple">19°59'16"N, 76°53'31"W</named-content>, 18/V/1948, J. Ferrás (3 ♂); ladera sur Pico Regino 1500 m, <named-content xmlns:xlink="http://www.w3.org/1999/xlink" content-type="dwc:verbatimCoordinates" xlink:type="simple">20°00'38"N, 76°50'9"W</named-content>, 29/XI/2007, R. Núñez, genitalia ♀ in glycerin, DNA voucher PM07–09 (M010) (1 ♂, 1 ♀); Sierra Maestra, 29/X/1941, J. Acuña (1 ♂); Turquino, June 1963, P. Alayo, slide RNA208(wings) (5 ♂); same data as for anterior except F. de Zayas, P. Alayo &amp; I. García (1 ♀); Pico Turquino 1972 m, <named-content xmlns:xlink="http://www.w3.org/1999/xlink" content-type="dwc:verbatimCoordinates" xlink:type="simple">19°59'23.7"N, 76°50'11.9"W</named-content>, 18/X/1966, I. García, slide RNA275(legs &amp; labial palpus) (10 ♂, 4 ♀); same data as for anterior except XII/1967, slides RNA225 (wings)/227(legs &amp; labial palpus) (1 ♂, 1 ♀); same locality as for anterior, X/1985, M. G. Casanova, genitália ♀ in glycerin (1 ♂, 2 ♀); Ote (currently Santiago de Cuba), Turquino, Pico Cuba 1872 m, <named-content xmlns:xlink="http://www.w3.org/1999/xlink" content-type="dwc:verbatimCoordinates" xlink:type="simple">19°59'8.4"N, 76°50'32.3"W</named-content>, VI/1963, F. de Zayas, P. Alayo &amp; I. García, genitalia ♂ &amp; ♀ in glycerin, slides RNA186(androconial scales)/189/204/212(wings)/203/230/266 (legs &amp; labial palpus) (10 ♂, 1 ♀); same locality as for anterior, 17/I/2002, A. Barro &amp; R. Núñez (1 ♀); Ote (currently Santiago de Cuba), Sierra del Cobre, Loma El Gato 2600 ft, <named-content xmlns:xlink="http://www.w3.org/1999/xlink" content-type="dwc:verbatimCoordinates" xlink:type="simple">20°00'33"N, 76°02'16"W</named-content>, 24–30 September 1935, J. Acuña, S. C. Bruner &amp; L. C. Scaramuzza (1 ♂, 1 ♀); same locality as for anterior, VIII/1942, Hno Crisogono (2 ♂); same locality as for anterior, 6/IX/1951, S. L. de la Torre, slide RNA228(wings) (8 ♂, 3 ♀); same locality as for anterior, 17–20 June 1952, F. de Zayas &amp; P. Alayo (3 ♂); same locality as for anterior, 19 June 1952 (3 ♂); same locality as for anterior, 20 June 1952, slide RNA273(legs &amp; labial palpus) (1 ♂); same locality as for anterior, 11/VIII/2008, E. Oliva, genitalia in glycerin, DNA vouchers PM07–13 (M030) &amp; PM07–14 (M031) (2 ♂); same locality and date as for anterior, E. Fonseca (1 ♂); Ote (currently Santiago de Cuba), Caney, Gran Piedra 1100 m, <named-content xmlns:xlink="http://www.w3.org/1999/xlink" content-type="dwc:verbatimCoordinates" xlink:type="simple">20°00'31"N, 75°37'3"W</named-content>, Junio 1954, F. de Zayas &amp; P. Alayo (1 ♀); same locality as for anterior, 23/IV/1955, P. Alayo, genitalia ♂ &amp; ♀ in glycerin (2 ♂, 2 ♀); Ote (currently Santiago de Cuba), Caney, Gran Piedra, El Olimpo 900 m, <named-content xmlns:xlink="http://www.w3.org/1999/xlink" content-type="dwc:verbatimCoordinates" xlink:type="simple">20°00'41"N, 75°39'42"W</named-content>, 22 Mayo 1955, F. de Zayas &amp; P. Alayo, slide RNA234(wings) (1 ♀); same data as for anterior except 26 Abril 1956, genitalia ♂ in glycerin, slides RNA192/221(wings) (4 ♂, 2 ♀); same data as for anterior except VIII/1960, genitalia<!--PageBreak--> ♀ in glycerin, slides RNA185(androconial scales)/188/219/251(wings)/216/276(legs &amp; labial palpus) (8 ♂, 3 ♀); same locality as for anterior, VI/1962, P. Alayo, F. de Zayas &amp; I. García (1 ♂); same locality as for anterior, 19/XII/1965 (4 ♂, 1 ♀); same locality as for anterior, 6/X/1966, I. García, genitalia ♀ in glycerin, slide RNA274(legs &amp; labial palpus) (3 ♂, 3 ♀); same locality as for anterior, VIII/1986 (1 ♀); Gran Piedra, base Gran Piedra 1200 m, 16/III/2008, R. Núñez (4 ♂); Gran Piedra, pinar detrás Estación BIOECO 1100 m, 24/II/2011, R. Núñez (1 ♀); same data as anterior except ex ova, emerged 17/V/2011 (1 ♀). MFP, CZACC.</p></tp:treatment-sec><tp:treatment-sec sec-type="Distribution"><title>Distribution.</title><p>Species is restricted to the Sierra Maestra. It has been recorded from Pico Mogote (<xref ref-type="bibr" rid="B16">Fontenla 2006</xref>) in the east to 140 km west at La Platica (<xref ref-type="fig" rid="F7">Figs 56, 57</xref>). Besides anterior literature data, species has been recorded from La Bayamesa, Granma province (<xref ref-type="bibr" rid="B15">Fontenla 2005</xref>).</p></tp:treatment-sec><tp:treatment-sec sec-type="Immature stages"><title>Immature stages.</title><p> Egg &amp; oviposition – Eggs are glued to substrate, spherical in shape and ivory white in color becoming beige with irregular orange brown spots a day after laid. Time to hatch 8 days (n=1).</p><p>First instar larva (<xref ref-type="fig" rid="F10">Fig. 67</xref>) – Head capsule dark brown, almost black, with a bronze gloss and with two short horns on top. Body beige, greenish white on sides after fed on host leaves, with a dorsal line and four pairs of longitudinal pale orange brown lines: subdorsal, suprastigmatal, stigmatal, and infrastigmatal. Suprastigmatal line more greenish and the thinnest one, remainder lines more brownish and broader but subdorsal thinner than stigmatal and infrastigmatal lines. Dimensions (n=1): head capsule width 0.61 mm, head capsule height 0.64 mm, initial total length 2.9 mm, final total length 4.2 mm. Duration (n=1): 15 days.</p><p>Second instar with beige brown head capsule with slightly darker marks, body pattern similar to first but with a pair of dots, one at each subdorsal line, at metathorax that is present in remainder instars (<xref ref-type="fig" rid="F10">Fig. 68</xref>). Instars from third and fourth with the same pattern of fifth, described below, but paler, with lines less contrasting, subdorsal and suprastigmatal lines straighter and the stigmatal and infragstigmatal lines distinct.</p><p>Fifth instar larva (<xref ref-type="fig" rid="F10">Figs 69–71</xref>) – Head capsule beige regularly speckled with numerous dark brown dots; horns reduced; sides with two pairs of dark brown spots, each pair almost equidistant between them and to dorsal and ventral edges; mandibles black; X– mark of epicranium obsolete, represented only by a small rounded spot at apex of each arm, slightly darker than background. Body pale brown with brown striations; dorsum of each segment with darker “butterfly” like mark formed by small brown striations; lines slightly darker than background, except subdorsal which is pale yellow, lines becoming diffuse toward thorax; each abdominal segment with a transverse ashy gray band at beginning from dorsum to near suprastigmatal line and edged anteriorly by a brown dot at each end; dorsal line edged at beginning of each abdominal segment by two pale yellowish beige dots; a dark brown dot above subdorsal line on metathorax; subdorsal lines thinner than dorsal line, wavy, closer to dorsal line at middle of each segment, ending on caudal tails; suprastigmatal lines wavy following the wave pattern of subdorsal ones with dark brown dot above it near mid way to subdorsal, above it on each segment one pair of diffuse brown dots, one central, larger, <!--PageBreak-->and other near posterior margin; stigmatal and infrastigmatal lines diffuse mixed; area behind and below whitish, the latter crossed the infrastigmatal line. Dimensions (n=1): head capsule width 2.55 mm, head capsule height 2.58 mm, initial total length 14 mm, final total length 22 mm. Duration (n=1): 19 days.</p><p>Pupa (<xref ref-type="fig" rid="F10">Figs 72–74</xref>) – Head and wing sheaths pale gray; antennae and leg sheaths with regular discontinuous pattern of dark brown dots; a pair of ventral black dots on eyes and another at sides of appendages near abdomen; wing sheaths edged at dorsum by an irregular dark brown large spot at middle; dorsum of thorax and abdomen pale gray with diffuse dark brown striations heavier at sides of dorsal ax forming a large spot on each side; abdomen with a dark brown line on sides, abdomen with a transverse ridge with a pair of more prominent crests on dorsum of segments 1 to 6; last abdominal segment long, stout, cremaster area enlarged, broad. Two days before emergence the dark brown extends covering almost entire thorax, extending gradually<!--PageBreak--> until occupying entire surface before emergence. Dimensions (n=1): total length 11 mm, maximum width 4.5 mm. Duration (n=1): 12 days.</p></tp:treatment-sec><tp:treatment-sec sec-type="Habitat and biology"><title>Habitat and biology.</title><p> Throughout its range, the species inhabits evergreen and rainforests at altitudes between 800 m and 1500 m (<xref ref-type="fig" rid="F8">Fig. 63</xref>). It is also found in cloud forest above 1500 m, and at the cloud scrub around Pico Turquino, 1972 m and Cuba highest peak. Individuals can be found in interior of forests but also at its edges. The species seems to prefer relatively well preserved areas but occasionally can be found at places with secondary vegetation. At La Platica village, Turquino massif, Sierra Maestra, the species was observed in shady places of gardens nearby forest, whereas, at Gran Piedra, it was found inside 25 year old pine plantations. Adults were observed feeding on flowers of <italic><tp:taxon-name>Bourreria laevis</tp:taxon-name></italic>, <italic><tp:taxon-name>Palicourea alpina</tp:taxon-name></italic>, <italic><tp:taxon-name>Pavonia fruticosa</tp:taxon-name></italic>, <italic><tp:taxon-name>Mikania micrantha</tp:taxon-name></italic>, and <italic><tp:taxon-name>Stachyterpheta cayenensis</tp:taxon-name></italic> in rainforest near La Platica.</p><p>Two females were observed when laid eggs singly at underside of leaves near midday. The host, <italic><tp:taxon-name>Ichnanthus mayarensis</tp:taxon-name></italic>, is the first one recorded for the Cuban species of the genus.This small grass is common at forest understory, sometimes abundant along paths, of rainforests in the Turquino Massif. Larvae eat the entire corion after hatching and feed at night remaining inactive during the day in lower parts of the plant. Larvae accepted both substitute host plants. First instar was 15 days long and all other were 9 days long each. Prepupal period was one day long and pupal stage extended for 12 days. Immature development takes 80 days and five larval instars.</p></tp:treatment-sec><tp:treatment-sec sec-type="Remarks"><title>Remarks.</title><p><italic><tp:taxon-name>Calisto smintheus</tp:taxon-name></italic> and <italic><tp:taxon-name>Calisto herophile</tp:taxon-name></italic> are the only members of the genusinhabiting the Sierra Maestra. Their altitudinal ranges overlap between 800 and 1100 m, however, <italic><tp:taxon-name>Calisto herophile</tp:taxon-name></italic> is rare in places where <italic><tp:taxon-name>Calisto smintheus</tp:taxon-name></italic> is present and vice versa. <xref ref-type="bibr" rid="B29">Munroe (1950)</xref> mentioned the possibility of hybridization between them but there is no evidence available from present work to confirm it. The phylogenetic inferences and genetic distances agree on the establishment of <italic><tp:taxon-name>Calisto smintheus</tp:taxon-name></italic> as a single species with a minimum divergence of no lower than 5% from other Cuban <italic><tp:taxon-name>Calisto</tp:taxon-name></italic> taxa. The close phylogenetic relationship between <italic><tp:taxon-name>Calisto smintheus</tp:taxon-name></italic> and <italic><tp:taxon-name>Calisto brochei</tp:taxon-name></italic> is discussed below.</p></tp:treatment-sec><tp:treatment-sec><!--Section generated to contain objects referenced in tp:taxon-treatment.--><fig id="F1" position="float" orientation="portrait"><label>Figures 1–12.</label><caption><p> Cuban <italic><tp:taxon-name>Calisto</tp:taxon-name></italic> adults. <bold>1</bold> <italic><tp:taxon-name>Calisto israeli</tp:taxon-name></italic> ♂upper side, Guantánamo, Baracoa, Monte Iberia, al sur de las Tetas de Julia <bold>2</bold> <italic><tp:taxon-name>Calisto israeli</tp:taxon-name></italic> ♀upper side, same locality <bold>3</bold> <italic><tp:taxon-name>Calisto israeli</tp:taxon-name></italic> ♂under side <bold>4</bold> <italic><tp:taxon-name>Calisto smintheus</tp:taxon-name></italic> ♂upper side, Granma, Sierra Maestra, La Platica <bold>5</bold> <italic><tp:taxon-name>Calisto smintheus</tp:taxon-name></italic> ♀upper side, Granma, Bartolomé Masó, ladera sur Pico Regino <bold>6</bold> <italic><tp:taxon-name>Calisto smintheus</tp:taxon-name></italic> ♂under side <bold>7</bold> <italic><tp:taxon-name>Calisto brochei</tp:taxon-name></italic> ♂upper side, Guantánamo, Baracoa, ladera norte Monte Iberia <bold>8</bold> <italic><tp:taxon-name>Calisto brochei</tp:taxon-name></italic> paratype ♀upper side, Oriente (currently Guantánamo), Cupeyal <bold>9</bold> <italic><tp:taxon-name>Calisto brochei</tp:taxon-name></italic> ♂under side <bold>10</bold> <italic><tp:taxon-name>Calisto bruneri</tp:taxon-name></italic> ♂upper side, Holguín, Sierra de Cristal, cerca de Estación La Zoilita 400 m. <bold>11</bold> <italic><tp:taxon-name>Calisto bruneri</tp:taxon-name></italic> ♀upper side, Holguín, Moa, Cayo Grande <bold>12</bold> <italic><tp:taxon-name>Calisto bruneri</tp:taxon-name></italic> ♂under side.</p></caption><graphic xmlns:xlink="http://www.w3.org/1999/xlink" xlink:href="ZooKeys-165-057-g001.jpg" position="float" orientation="portrait" xlink:type="simple"/></fig><fig id="F3" position="float" orientation="portrait"><label>Figures 25–31.</label><caption><p> Live adults of Cuban <italic><tp:taxon-name>Calisto</tp:taxon-name></italic>. <bold>25</bold> <italic><tp:taxon-name>Calisto israeli</tp:taxon-name></italic> <bold>26</bold> <italic><tp:taxon-name>Calisto smintheus</tp:taxon-name></italic> <bold>27</bold> <italic><tp:taxon-name>Calisto brochei</tp:taxon-name></italic> <bold>28</bold> <italic><tp:taxon-name>Calisto bruneri</tp:taxon-name></italic> <bold>29</bold> <italic><tp:taxon-name>Calisto occulta</tp:taxon-name></italic>, new species <bold>30</bold> <italic><tp:taxon-name>Calisto bradleyi</tp:taxon-name></italic> <bold>31</bold> <italic><tp:taxon-name>Calisto herophile</tp:taxon-name></italic>.</p></caption><graphic xmlns:xlink="http://www.w3.org/1999/xlink" xlink:href="ZooKeys-165-057-g003.jpg" position="float" orientation="portrait" xlink:type="simple"/></fig><fig id="F4" position="float" orientation="portrait"><label>Figures 32–39.</label><caption><p> Shape and location of androconial patch, under side lines, ocelli, white dots and realted veins in Cuban species of <italic><tp:taxon-name>Calisto</tp:taxon-name></italic>. <bold>32</bold> <italic><tp:taxon-name>Calisto israeli</tp:taxon-name></italic> <bold>33</bold> <italic><tp:taxon-name>Calisto smintheus</tp:taxon-name></italic> <bold>34</bold> <italic><tp:taxon-name>Calisto brochei</tp:taxon-name></italic> <bold>35</bold> <italic><tp:taxon-name>Calisto bruneri</tp:taxon-name></italic> <bold>36</bold> <italic><tp:taxon-name>Calisto muripetens</tp:taxon-name></italic> <bold>37</bold> <italic><tp:taxon-name>Calisto occulta</tp:taxon-name></italic>, new species <bold>38</bold> <italic><tp:taxon-name>Calisto bradleyi</tp:taxon-name></italic> <bold>39</bold> <italic><tp:taxon-name>Calisto herophile</tp:taxon-name></italic> Abbreviations: al– anal lobe, dl– discal line, pdl– postdiscal line, stl– subterminal lines, M<sub>1</sub>– median vein 1, M<sub>2</sub>– median vein 2, M<sub>3</sub>– median vein 3, Cu<sub>1</sub>– cubital vein 1, Cu<sub>2</sub>– cubital vein 2, Rs– radial sector.</p></caption><graphic xmlns:xlink="http://www.w3.org/1999/xlink" xlink:href="ZooKeys-165-057-g004.jpg" position="float" orientation="portrait" xlink:type="simple"/></fig><fig id="F5" position="float" orientation="portrait"><label>Figures 40–47.</label><caption><p> Male genitalia of Cuban <italic><tp:taxon-name>Calisto</tp:taxon-name></italic> from top to bottom: main body in lateral view aedeagus in lateral view and aedeagus in dorsal view. <bold>40</bold> <italic><tp:taxon-name>Calisto israeli</tp:taxon-name></italic> <bold>41</bold> <italic><tp:taxon-name>Calisto smintheus</tp:taxon-name></italic> <bold>42</bold> <italic><tp:taxon-name>Calisto brochei</tp:taxon-name></italic> <bold>43</bold> <italic><tp:taxon-name>Calisto bruneri</tp:taxon-name></italic> <bold>44</bold> <italic><tp:taxon-name>Calisto muripetens</tp:taxon-name></italic> <bold>45</bold> <italic><tp:taxon-name>Calisto occulta</tp:taxon-name></italic> new species <bold>46</bold> <italic><tp:taxon-name>Calisto bradleyi</tp:taxon-name></italic> <bold>47</bold> <italic><tp:taxon-name>Calisto herophile</tp:taxon-name></italic> Abbreviations: <bold>un</bold> uncus <bold>t</bold> tegumen <bold>f</bold> lateral fold of uncus <bold>g</bold> gnathos <bold>v</bold> vinculum <bold>sc</bold> saccus <bold>dg</bold> digitiform projection of valve <bold>bv</bold> base of valve <bold>ab</bold> aedeagus base <bold>fp</bold> flattened processes <bold>lc</bold> left curves. Scale bar 0.5 mm.</p></caption><graphic xmlns:xlink="http://www.w3.org/1999/xlink" xlink:href="ZooKeys-165-057-g005.jpg" position="float" orientation="portrait" xlink:type="simple"/></fig><fig id="F6" position="float" orientation="portrait"><label>Figures 48–55.</label><caption><p> Female genitalia of Cuban <italic><tp:taxon-name>Calisto</tp:taxon-name></italic>, ventral view <bold>48</bold> <italic><tp:taxon-name>Calisto israeli</tp:taxon-name></italic> <bold>49</bold> <italic><tp:taxon-name>Calisto smintheus</tp:taxon-name></italic> <bold>50</bold> <italic><tp:taxon-name>Calisto brochei</tp:taxon-name></italic> <bold>51</bold> <italic><tp:taxon-name>Calisto bruneri</tp:taxon-name></italic> <bold>52</bold> <italic><tp:taxon-name>Calisto muripetens</tp:taxon-name></italic> <bold>53</bold> <italic><tp:taxon-name>Calisto occulta</tp:taxon-name></italic>, new species <bold>54</bold> <italic><tp:taxon-name>Calisto bradleyi</tp:taxon-name></italic> <bold>55</bold> <italic><tp:taxon-name>Calisto herophile</tp:taxon-name></italic>. Abbreviations: <bold>dc</bold> dorsal crown <bold>st</bold> sterigmal ring <bold>vf</bold> ventral fold of sterigmal ring <bold>il</bold> inner loop of sterigmal ring <bold>db</bold> ductus bursae <bold>cb</bold> corpus bursae <bold>sg</bold> signa. Scale bar 0.5 mm.</p></caption><graphic xmlns:xlink="http://www.w3.org/1999/xlink" xlink:href="ZooKeys-165-057-g006.jpg" position="float" orientation="portrait" xlink:type="simple"/></fig><fig id="F7" position="float" orientation="portrait"><label>Figures 56–59.</label><caption><p> Geographical distribution of Cuban species of <italic><tp:taxon-name>Calisto</tp:taxon-name></italic>. <bold>56</bold> Location of four Cuban major mountains ranges <bold>57</bold> Right rectangle in figure 56, distribution of <italic><tp:taxon-name>Calisto israeli</tp:taxon-name></italic>, <italic><tp:taxon-name>Calisto brochei</tp:taxon-name></italic>, <italic><tp:taxon-name>Calisto bruneri</tp:taxon-name></italic>, <italic><tp:taxon-name>Calisto occulta</tp:taxon-name></italic>, new species, and<italic><tp:taxon-name>Calisto herophile</tp:taxon-name></italic> at Nipe– Sagua– Baraoca mountain range, north, and <italic><tp:taxon-name>Calisto smintheus</tp:taxon-name></italic> and<italic><tp:taxon-name>Calisto herophile</tp:taxon-name></italic> at Sierra Maestra range, south<bold>58</bold> Central rectangle in figure 56, distribution of <italic><tp:taxon-name>Calisto muripetens</tp:taxon-name></italic> and <italic><tp:taxon-name>Calisto herophile</tp:taxon-name></italic> at Guamuhaya mountain range, central Cuba <bold>59</bold> Left rectangle in figure 56, distribution of <italic><tp:taxon-name>Calisto bradleyi</tp:taxon-name></italic> and <italic><tp:taxon-name>Calisto herophile</tp:taxon-name></italic> at Guaniguanico mountain range, western Cuba.</p></caption><graphic xmlns:xlink="http://www.w3.org/1999/xlink" xlink:href="ZooKeys-165-057-g007.jpg" position="float" orientation="portrait" xlink:type="simple"/></fig><fig id="F8" position="float" orientation="portrait"><label>Figures 60–65.</label><caption><p> Habitat of Cuban <italic><tp:taxon-name>Calisto</tp:taxon-name></italic>. <bold>60</bold> Rainforest path at north slope of Monte Iberia plateau, 600 m, habitat of <italic><tp:taxon-name>Calisto israeli</tp:taxon-name></italic>, <italic><tp:taxon-name>Calisto brochei</tp:taxon-name></italic>, and <italic><tp:taxon-name>Calisto occulta</tp:taxon-name></italic>, new species <bold>61</bold> Path dominated by climbing grasses, <italic><tp:taxon-name>Arthrostylidium pinifolia</tp:taxon-name></italic> and <italic><tp:taxon-name>Chusquea</tp:taxon-name></italic> sp., at north slope of Monte Iberia plateau, 400 m, preferred situation by <italic><tp:taxon-name>Calisto israeli</tp:taxon-name></italic>, <italic><tp:taxon-name>Calisto occulta</tp:taxon-name></italic>, new species, is also present but not abundant <bold>62</bold> Scrub forest (charrascal) at Yamanigüey, habitat of <italic><tp:taxon-name>Calisto bruneri</tp:taxon-name></italic>, <italic><tp:taxon-name>Calisto occulta</tp:taxon-name></italic>, new species, and in lesser degree of <italic><tp:taxon-name>Calisto israeli</tp:taxon-name></italic> <bold>63</bold> Lower strata of rainforest at Aguada de Joaquín, Sierra Maestra, habitat of <italic><tp:taxon-name>Calisto smintheus</tp:taxon-name></italic> <bold>64</bold> Secondary forest at base of limestone hill, mogote, at Viñales valley, habitat of <italic><tp:taxon-name>Calisto bradleyi</tp:taxon-name></italic> <bold>65</bold> Dry scrub on serpentine soil at Cajálbana, habitat of <italic><tp:taxon-name>Calisto bradleyi</tp:taxon-name></italic>.</p></caption><graphic xmlns:xlink="http://www.w3.org/1999/xlink" xlink:href="ZooKeys-165-057-g008.jpg" position="float" orientation="portrait" xlink:type="simple"/></fig><fig id="F9" position="float" orientation="portrait"><label>Figure 66.</label><caption><p> <bold>A</bold> Phylogenetic hypothesis based on a Bayesian analysis of COI data <bold>B</bold> Phylogenetic hypothsis for Cuban <italic><tp:taxon-name>Calisto</tp:taxon-name></italic> based on five nuclear gene regions. For both figures, numbers to the right of nodes give the posterior probability of the node. Lineages leading to species are coloured.</p></caption><graphic xmlns:xlink="http://www.w3.org/1999/xlink" xlink:href="ZooKeys-165-057-g009.jpg" position="float" orientation="portrait" xlink:type="simple"/></fig></tp:treatment-sec><ref-list><ref id="B2"><mixed-citation xmlns:xlink="http://www.w3.org/1999/xlink" xlink:type="simple"><person-group><name name-style="western"><surname>Bates</surname><given-names>M</given-names></name></person-group> (<year>1935</year>)<article-title> The satyrid genus <italic>Calisto</italic>.</article-title><source>Occasional Papers Boston Society of Natural History </source><volume>8</volume>: <fpage>229</fpage>-<lpage>248</lpage>.</mixed-citation></ref><ref id="B27"><mixed-citation xmlns:xlink="http://www.w3.org/1999/xlink" xlink:type="simple"><person-group><name name-style="western"><surname>Michener</surname><given-names>CD</given-names></name></person-group> (<year>1943</year>)<article-title> A review of the genus <italic>Calisto</italic> (Lepidoptera, Satyridae).</article-title><source>American Museum Novitates </source><volume>1236</volume>: <fpage>1</fpage>-<lpage>6</lpage>.</mixed-citation></ref><ref id="B36"><mixed-citation xmlns:xlink="http://www.w3.org/1999/xlink" xlink:type="simple"><person-group><name name-style="western"><surname>Schwartz</surname><given-names>A</given-names></name><name name-style="western"><surname>Hedges</surname><given-names>SB</given-names></name></person-group> (<year>1991</year>)<source> An elevational transect of Lepidoptera on Pico Turquino, Cuba. Caribbean Journal of Science 27(3/4): 130–138.</source></mixed-citation></ref><ref id="B3"><mixed-citation xmlns:xlink="http://www.w3.org/1999/xlink" xlink:type="simple"><person-group><name name-style="western"><surname>Bates</surname><given-names>M</given-names></name></person-group> (<year>1939</year>)<article-title> Notes on Cuban butterflies II.</article-title><source>Memorias de la Sociedad Cubana de Historia Natural </source><volume>13</volume> (<issue>1</issue>): <fpage>1</fpage>-<lpage>4</lpage>.</mixed-citation></ref><ref id="B29"><mixed-citation xmlns:xlink="http://www.w3.org/1999/xlink" xlink:type="simple"><person-group><name name-style="western"><surname>Munroe</surname><given-names>EG</given-names></name></person-group> (<year>1950</year>)<article-title> The systematics of <italic>Calisto</italic> (Lepidoptera, Satyrinae), with remarks on the evolutionary and zoogeographic significance of the genus.</article-title><source>Journal of the New York Entomological Society </source><volume>58</volume> (<issue>4</issue>): <fpage>211</fpage>-<lpage>241</lpage>.</mixed-citation></ref><ref id="B44"><mixed-citation xmlns:xlink="http://www.w3.org/1999/xlink" xlink:type="simple"><person-group><name name-style="western"><surname>Torre</surname><given-names>SL de la</given-names></name></person-group> (<year>1952</year>)<article-title> Datos taxonómicos sobre lepidópteros, con notas sobre algunas species cubanas, segunda parte.</article-title><source>Memorias de la Sociedad Cubana de Historia Natural </source><volume>21</volume> (<issue>1</issue>): <fpage>61</fpage>-<lpage>70</lpage>.</mixed-citation></ref><ref id="B45"><mixed-citation xmlns:xlink="http://www.w3.org/1999/xlink" xlink:type="simple"><person-group><name name-style="western"><surname>Torre</surname><given-names>SL de la</given-names></name></person-group> (<year>1954</year>)<article-title> An annotated listo of the butterflies and skippers of Cuba (Lepidoptera: Rhopalocera).</article-title><source>Journal of the New York Entomological Society </source><volume>62</volume> (<issue>2</issue>): <fpage>113</fpage>-<lpage>128</lpage>.</mixed-citation></ref><ref id="B46"><mixed-citation xmlns:xlink="http://www.w3.org/1999/xlink" xlink:type="simple"><person-group><name name-style="western"><surname>Torre</surname><given-names>SL de la</given-names></name></person-group> (<year>1968</year>)<source> Revisión de las especies cubanas de la familia Satyridae (Lepidoptera, Rhopalocera), con la descripción de una nueva especie. Ciencias Biológicas, serie4, 3: 1–24.</source></mixed-citation></ref><ref id="B31"><mixed-citation xmlns:xlink="http://www.w3.org/1999/xlink" xlink:type="simple"><person-group><name name-style="western"><surname>Núñez</surname><given-names>R</given-names></name></person-group> (<year>2009</year>)<article-title> Rediscovery of <italic>Calisto israeli</italic> Torre, with nomenclatural notes on the larger species of Cuban <italic>Calisto</italic> (Lepidoptera: Nymphalidae: Satyrinae).</article-title><source>Zootaxa </source><volume>2087</volume>: <fpage>46</fpage>-<lpage>58</lpage>.</mixed-citation></ref><ref id="B4"><mixed-citation xmlns:xlink="http://www.w3.org/1999/xlink" xlink:type="simple"><person-group><name name-style="western"><surname>Brown</surname><given-names>FM</given-names></name><name name-style="western"><surname>Heineman</surname><given-names>B</given-names></name></person-group> (<year>1972</year>)<source> Jamaica and its butterflies.  E. W. Classey Ltd., London xv + 478 pp.</source></mixed-citation></ref><ref id="B14"><mixed-citation xmlns:xlink="http://www.w3.org/1999/xlink" xlink:type="simple"><person-group><name name-style="western"><surname>Fontenla</surname><given-names>JL</given-names></name><name name-style="western"><surname>Rodríguez</surname><given-names>R</given-names></name></person-group> (<year>1990</year>)<article-title> Sistema de poblaciones de <italic>Calisto sibylla</italic> Bates, 1934 (Lepidoptera, Satyridae) en Cuba.</article-title><source>Poeyana </source><volume>395</volume>: <fpage>1</fpage>-<lpage>13</lpage>.</mixed-citation></ref><ref id="B38"><mixed-citation xmlns:xlink="http://www.w3.org/1999/xlink" xlink:type="simple"><person-group><name name-style="western"><surname>Smith</surname><given-names>DS</given-names></name><name name-style="western"><surname>Miller</surname><given-names>LD</given-names></name><name name-style="western"><surname>Miller</surname><given-names>JY</given-names></name></person-group> (<year>1994</year>)<source> The Butterflies of the West Indies and South Florida.</source><publisher-name>Oxford University Press</publisher-name>, <publisher-loc>New York</publisher-loc>, <lpage>284</lpage> pp.</mixed-citation></ref><ref id="B26"><mixed-citation xmlns:xlink="http://www.w3.org/1999/xlink" xlink:type="simple"><person-group><name name-style="western"><surname>Lamas</surname><given-names>G</given-names></name></person-group><role>(Ed)</role> (<year>2004</year>)<source> Atlas of Neotropical Lepidoptera: Checklist: Part 4A. Hesperioidea-Papilionoidea. Vol. 5. Association for Tropical Lepidoptera, Gainesville, xxxvi + 439 pp.</source></mixed-citation></ref><ref id="B16"><mixed-citation xmlns:xlink="http://www.w3.org/1999/xlink" xlink:type="simple"><person-group><name name-style="western"><surname>Fontenla</surname><given-names>JL</given-names></name></person-group> (<year>2006</year>)<source> Butterflies. In: Maceira D, Fong A, Alverson WS (Eds) Rapid Biological Inventories 09. Cuba: Pico Mogote. The Field Museum, Chicago, 113, Appendix 8.</source></mixed-citation></ref><ref id="B15"><mixed-citation xmlns:xlink="http://www.w3.org/1999/xlink" xlink:type="simple"><person-group><name name-style="western"><surname>Fontenla</surname><given-names>JL</given-names></name></person-group> (<year>2005</year>)<source> Butterflies. In: Maceira D, Fong A, Alverson WS, Watcher T (Eds) Rapid Biological Inventories 13. Cuba: La Bayamesa. The Field Museum, Chicago, 136, Appendix 10.</source></mixed-citation></ref></ref-list></tp:taxon-treatment>
