# Supplementary material for: Cuban Calisto (Lepidoptera, Nymphalidae, Satyrinae), a review based on morphological and DNA data
Source: Zookeys. 2012 Jan 13;(165):57–105. doi: 10.3897/zookeys.165.2206 (PMC3272634; doi:10.3897/zookeys.165.2206)
Supplement: XML Treatment for Calisto brochei [file zookeys.165.2206-treatment3.xml]

<!DOCTYPE tp:taxon-treatment
  PUBLIC "-//TaxonX//DTD Taxonomic Treatment Publishing DTD v0 20100105//EN" "tax-treatment-NSO.dtd">
<tp:taxon-treatment xmlns:tp="http://www.plazi.org/taxpub"><tp:treatment-meta><mixed-citation publication-type="journal"><person-group><name><surname>Aguila</surname><given-names>Rayner Núñez</given-names></name><name><surname>Plasencia</surname><given-names>Edelquis Oliva</given-names></name><name><surname>Maravi</surname><given-names>Pavel F. Matos</given-names></name><name><surname>Wahlberg</surname><given-names>Niklas</given-names></name></person-group><article-title>Cuban 
                    <italic>Calisto</italic> (Lepidoptera, Nymphalidae, Satyrinae), a review based on morphological and DNA data
                </article-title><source>Zookeys</source><day>13</day><month>1</month><year>2012</year><volume>2012</volume><issue>165</issue><fpage>57</fpage><lpage>105</lpage><pub-id pub-id-type="doi">10.3897/zookeys.165.2206</pub-id></mixed-citation></tp:treatment-meta><tp:nomenclature><tp:taxon-name>
                        <tp:taxon-name-part taxon-name-part-type="genus">Calisto</tp:taxon-name-part>
                        <tp:taxon-name-part taxon-name-part-type="species">brochei</tp:taxon-name-part>
                    <object-id xmlns:xlink="http://www.w3.org/1999/xlink" xlink:type="simple">http://species-id.net/wiki/Calisto_brochei</object-id>
                    </tp:taxon-name><tp:taxon-authority>Torre, 1973</tp:taxon-authority><tp:taxon-status xmlns:xlink="http://www.w3.org/1999/xlink" xlink:type="simple">stat. n.</tp:taxon-status><xref ref-type="fig" rid="F1">Figs 7–9</xref><xref ref-type="fig" rid="F3">27</xref><xref ref-type="fig" rid="F4">34</xref><xref ref-type="fig" rid="F5">42</xref><xref ref-type="fig" rid="F7">56, 57</xref><xref ref-type="fig" rid="F8">60</xref><xref ref-type="fig" rid="F10">66</xref><xref ref-type="fig" rid="F11">75–82</xref><tp:nomenclature-citation-list><tp:nomenclature-citation><tp:taxon-name>Calisto smintheus brochei</tp:taxon-name><comment> Torre 1973: 6, <xref ref-type="bibr" rid="B31">Núñez 2009</xref>: 56</comment></tp:nomenclature-citation><tp:nomenclature-citation><tp:taxon-name>Calisto sibylla smintheus</tp:taxon-name><comment><xref ref-type="bibr" rid="B14">Fontenla and Rodríguez 1990</xref>: 8, <xref ref-type="bibr" rid="B26">Lamas 2004</xref>: 207</comment></tp:nomenclature-citation></tp:nomenclature-citation-list></tp:nomenclature><tp:treatment-sec sec-type="Diagnosis"><title>Diagnosis.</title><p><italic><tp:taxon-name>Calisto brochei</tp:taxon-name></italic> is similar to <italic><tp:taxon-name>Calisto smintheus</tp:taxon-name></italic> but is smaller on average, lacks the reddish suffusion at the anal lobe in the UPWH, and is paler and less brightly colored at UN of wings (see more details below <italic><tp:taxon-name>Calisto smintheus</tp:taxon-name></italic>). <italic><tp:taxon-name>Calisto brochei</tp:taxon-name></italic> has four white dots on UNHW and the androconial patch trilobed at the outer margin whereas <italic><tp:taxon-name>Calisto bradleyi</tp:taxon-name></italic>, <italic><tp:taxon-name>Calisto occulta</tp:taxon-name></italic>, sp. n., and <italic><tp:taxon-name>Calisto muripetens</tp:taxon-name></italic> have only three white dots and have different<!--PageBreak--> shaped androconial patches, the first species with a single rounded lobe at apex, and the other two without lobes at the outer margin. <italic><tp:taxon-name>Calisto herophile</tp:taxon-name></italic> also resembles <italic><tp:taxon-name>Calisto brochei</tp:taxon-name></italic>, but it is paler and has a smaller androconial patch without lobes at the outer margin. From <italic><tp:taxon-name>Calisto sibylla</tp:taxon-name></italic>, <italic><tp:taxon-name>Calisto brochei</tp:taxon-name></italic> differs by its darker coloration, the presence of red in cell at the UNFW, and the three lobes at the outer margin of androconial patch. The Hispaniolan <italic><tp:taxon-name>Calisto confusa</tp:taxon-name></italic>, <italic><tp:taxon-name>Calisto hysius</tp:taxon-name></italic> and <italic><tp:taxon-name>Calisto obscura</tp:taxon-name></italic> are superficially similar but are smaller on the average (13–17.5 mm of FWL),and have straighter white edged lines at UNHW. <italic><tp:taxon-name>Calisto pauli</tp:taxon-name></italic> possesses a similar wing pattern but its female genitalia has a terminal production a middle of dorsal crown, absent in <italic><tp:taxon-name>Calisto brochei</tp:taxon-name></italic>, and its male genitalia has the uncus and tegumen flattened, they are slightly rounded in <italic><tp:taxon-name>Calisto brochei</tp:taxon-name></italic>. Also, the uncus is shorter in <italic><tp:taxon-name>Calisto brochei</tp:taxon-name></italic> and the aedeagus has two prongs at apex, there are four in <italic><tp:taxon-name>Calisto pauli</tp:taxon-name></italic>.</p></tp:treatment-sec><tp:treatment-sec sec-type="Description"><title>Description.</title><p>FWL: 16–22 mm ♂, 20–22 mm ♀. Male UPFW dark brown except darker, almost black, androconial patch, outer third slightly paler (<xref ref-type="fig" rid="F1">Fig. 7</xref>). Androconial patch distinct, dark brown almost black, approximately triangular with outer margin waved forming three usually distinct lobes, anterior margin not entering into cell, about one half the length of FW (<xref ref-type="fig" rid="F4">Fig. 34</xref>). Female UPFW dark brown at basal two thirds, outer third pale brown (<xref ref-type="fig" rid="F1">Fig. 8</xref>). UN background brown moderately mixed with pale reddish and pale yellow scaling basal to pdl and apex of both wings (<xref ref-type="fig" rid="F1">Figs 9</xref>, 2<xref ref-type="fig" rid="F3">7</xref>). Outer edge of pdl with pale yellow scaling. Post discal area at UNHW with four white dots at Rs–M<sub>1</sub>, M<sub>1</sub>–M<sub>2</sub>, M<sub>2</sub>–M<sub>3</sub>, and M3–Cu<sub>1</sub>, the last one smaller, sometimes absent in rubbed specimens. Male genitalia with tegumen about two fifths the length of uncus, rounded at posterior half (<xref ref-type="fig" rid="F5">Fig. 42</xref>); uncus gradually tapering and arched toward apex, base subquadrated; digitiform projection of valvae heavy and moderately long, ventral margin concave; aedeagus straight at basal half and with a left curve at apical half. Female genitalia with dorsal crown tall (<xref ref-type="fig" rid="F6">Fig. 50</xref>); corpus bursae broad, about the same length of ductus bursae.</p><fig id="F11" position="float" orientation="portrait"><label>Figures 75–82.</label><caption><p> Immature stages of <italic><tp:taxon-name>Calisto brochei</tp:taxon-name></italic>. 75 First instar <bold>76</bold> Fourth instar <bold>77</bold> Sixth instar, lateral view <bold>78</bold> Sixth instar, dorsal view <bold>79</bold> Sixth instar head capsule, scale bar 1 mm. <bold>80</bold> Pupa, lateral view <bold>81</bold> Pupa, ventral view <bold>82</bold> Pupa, dorsal view.</p></caption><graphic xmlns:xlink="http://www.w3.org/1999/xlink" xlink:href="ZooKeys-165-057-g011.jpg" position="float" orientation="portrait" xlink:type="simple"/></fig></tp:treatment-sec><tp:treatment-sec sec-type="Type material"><title>Type material.</title><p>Holotype♀: Oriente (currently Guantánamo), Cupeyal 730 m, <named-content xmlns:xlink="http://www.w3.org/1999/xlink" content-type="dwc:verbatimCoordinates" xlink:type="simple">20°26'57"N, 75°03'38"W</named-content>, VI/1971, I. García. CZACC, examined. Paratypes 1 ♂, 5 ♀: same data as for holotype, genitalia ♀ in slide. CZACC, MFP, examined.</p><p><bold>Additional material:</bold> 12 ♂, 6 ♀. <bold>Holguín:</bold> Ote (currently Holguín), Pinares de Mayarí 800 m, <named-content xmlns:xlink="http://www.w3.org/1999/xlink" content-type="dwc:verbatimCoordinates" xlink:type="simple">20°28'8"N, 75°48'52"W</named-content>, 16/X/1966, I. García, slide RNA269(wings) (1 ♀); Mayarí, camino de La Zoilita 250 m, <named-content xmlns:xlink="http://www.w3.org/1999/xlink" content-type="dwc:verbatimCoordinates" xlink:type="simple">20°38'N, 75°29'W</named-content>, IX/1986, R. Rodríguez, genitalia ♀ in glycerin (1 ♂, 1 ♀); Sierra de Cristal, cerca de la Estación La Zoilita 400 m, <named-content xmlns:xlink="http://www.w3.org/1999/xlink" content-type="dwc:verbatimCoordinates" xlink:type="simple">20°37'41.7"N, 75°29'08.1"W</named-content>, 15–20/II/2010, R. Núñez, DNA voucher PM07–20 (M037) (1 ♂). <bold>Guantánamo:</bold> same data as for holotype, genitalia ♀ in glycerin, slides RNA224/246/257/261(wings)/277(legs &amp; labial palpus) (3 ♂, 2 ♀); Baracoa, Monte Iberia, campamento ladera norte 600 m, <named-content xmlns:xlink="http://www.w3.org/1999/xlink" content-type="dwc:verbatimCoordinates" xlink:type="simple">20°29'25.5"N, 74°43'51.3"W</named-content>, 18/V/2007, R. Núñez, slide RNA169(wings), DNA voucher PM07–03 (M003) (2 ♂); same data as for anterior except 2/V/2011, ex ova, emerged 9/VIII/2011 (1 ♂, imperfect); Baracoa, Monte Iberia, al sur de las Tetas de Julia 430 m, <named-content xmlns:xlink="http://www.w3.org/1999/xlink" content-type="dwc:verbatimCoordinates" xlink:type="simple">20°27'58.6"N, 74°46'9.2"W</named-content>, 20/V/2007, R. Núñez, slides RNA249(wings)/250(legs &amp; labial palpus), DNA voucher<!--PageBreak--> PM15–03 (M049) (1 ♂); Baracoa, Monte Iberia, ladera norte 385 m, <named-content xmlns:xlink="http://www.w3.org/1999/xlink" content-type="dwc:verbatimCoordinates" xlink:type="simple">20°29'53"N, 74°43'48"W</named-content>, 1/V/2011, R. Núñez (3 ♂, 1 ♀). CZACC.</p></tp:treatment-sec><tp:treatment-sec sec-type="Distribution"><title>Distribution.</title><p><italic><tp:taxon-name>Calisto brochei</tp:taxon-name></italic> is present in several localities in the middle and western NSB mountains, from Monte Iberia plateau to more than 100 km west at Pinares de Mayarí at Nipe plateau (<xref ref-type="fig" rid="F7">Figs 56, 57</xref>). The species is probably present along NSB wherever its habitat is preserved.</p></tp:treatment-sec><tp:treatment-sec sec-type="Immature stages"><title>Immature stages.</title><p> Egg &amp; oviposition – Eggs are glued to substrate. Color is pale yellow with slight greenish tint becoming beige with irregular orange brown spots a day after being laid. Eggs are near spherical, diameter 1.0–1.1 mm, height 0.8–1.0 mm (n=9). Time to hatch 7 to 8 days (n=9).</p><p>First instar larva (<xref ref-type="fig" rid="F11">Fig. 75</xref>) – Head capsule pale orange beige, with two short horns on top. Body beige, pale grayish green after fed on host leaves, with a dorsal line and three pairs of longitudinal pale brown lines: subdorsal, suprastigmatal, and stigmatal. Dorsal, subdorsal and stigmatal lines thinner than suprastigmatal one; suprastigmatal and stigmatal lines are closer between them than remainder lines. Dimensions (n=9): head capsule width 0.65–0.68 mm, head capsule height 0.67–0.71 mm, initial total length 2.7–3.0 mm, final total length 4.2–4.5 mm. Duration (n=9): 11–16 days.</p><p>Instars from second to fifth (<xref ref-type="fig" rid="F11">Fig. 76</xref>) with color pattern similar to that of sixth, described below, but with pattern better defined and the following dots: a pair, brown, at end of each abdominal segment, the upper one in contact with the more ventral part of subdorsal lines waves; a dark brown, larger at middle segments, at each abdominal segment on the most dorsal portion of suprastigmatal lines waves, above spiracles.</p><p>Sixth instar larva (<xref ref-type="fig" rid="F11">Figs 77–79</xref>) – Head capsule beige regularly speckled with scarce dark brown dots; horns reduced, spotted with dark brown; sides with a dark brown vertical line passing horns to epicranial suture; a dark brown band crossing lower part of frons and curved down at sides to stemmata; sides of clypeus, mandibles and stemmatal areas dark brown, almost balck; X– mark of epicranium dark brown, arms ellipse like and connected by almost indistinct paler lines, lower arms larger. Body pale brown with brown striations; dorsum of each segment with darker diffuse X– marks at sides of dorsal line; lines slightly darker than background, diffuse; a transverse diffuse band at end of each abdominal segment, slightly darker than background; dorsal line edged at beginning of each abdominal segment by two dark brown dots; subdorsal lines wavy, diffuse almost indistinct, closer to dorsal line at middle of each segment; suprastigmatal lines wavy following the wave pattern of subdorsal ones; stigmatal and infrastigmatal lines diffuse, indistinct, area between them and below paler; spiracles dark gray brown surrounded by whitish. Dimensions (n=1): head capsule width 2.62 mm, head capsule height 2.69 mm, initial total length 18.4 mm, final total length 22 mm. Duration (n=1): 15 days.</p><p>Pupa (<xref ref-type="fig" rid="F11">Figs 80–82</xref>) – Entirely pale ashy gray minutely speckled with darker gray color heavier dorsolaterally on wing sheats; three pairs of frontal brownish gray dots: one elongated on eyes and two smaller and rounded on sheaths of legs, one at first third and the other at apical third; wing sheaths with a small darker crescent on the middle; a row <!--PageBreak-->of small submarginal dots on wing sheats; abdomen with a transverse ridge with a pair of more prominent crests on dorsum of segments 1 to 6, with a brownish gray line on sides; last abdominal segment long, stout, cremaster area large, broad. Two days before emergence eyes turns dark brown extending gradually to occupying entire surface. Dimensions (n=1): total length 10 mm, maximum width 4.3 mm. Duration (n=1): 12 days.</p></tp:treatment-sec><tp:treatment-sec sec-type="Habitat and biology"><title>Habitat and biology.</title><p> The species inhabits several variants of rain and evergreen forests of NSB Mountains at altitudes between 200 and 800 m (<xref ref-type="fig" rid="F8">Fig. 60</xref>). Individuals can be found mainly at shady forest paths.</p><p>Larvae eat the entire corion after hatching and feed at night, remaining in the lower parts of grasses during day. <italic><tp:taxon-name>Calisto brochei</tp:taxon-name></italic> larvae did not accept well the two grass species supplied as substitute food and only one of nine larvae survived to pupation. Average duration of each instar was about two weeks each. Prepupal period was two days long and pupal stage extended for 12 days. Immature development took three<!--PageBreak--> months and larvae went through six instars (possibly due to low food quality). Adult emergence occurred at the beginning of the afternoon, between 14:00 and 15:00.</p></tp:treatment-sec><tp:treatment-sec sec-type="Remarks"><title>Remarks.</title><p> Although superficially almost identical, <italic><tp:taxon-name>Calisto brochei</tp:taxon-name></italic> and <italic><tp:taxon-name>Calisto smintheus</tp:taxon-name></italic> both possess small consistent differences in the adult stage and are well differentiated in the immature stages. Adults can be separated by the characters given above in the Diagnosis section. Immature stages are more different than adults, with the first instar of <italic><tp:taxon-name>Calisto smintheus</tp:taxon-name></italic> having the head capsule dark brown, almost black, whereas it is pale orange in <italic><tp:taxon-name>Calisto brochei</tp:taxon-name></italic>. In the latter species, the pair of dark dots on dorsum of metathoraxpresent from secondinstar of <italic><tp:taxon-name>Calisto smintheus</tp:taxon-name></italic> is absent. Pupae are also different, with those of <italic><tp:taxon-name>Calisto brochei</tp:taxon-name></italic> paler in color pattern whereas in <italic><tp:taxon-name>Calisto smintheus</tp:taxon-name></italic> have a heavily dark spotted pattern.</p><p>Two individuals of <italic><tp:taxon-name>Calisto brochei</tp:taxon-name></italic> (PM07-03 and PM15-03) are grouped together by the COI sequences (<xref ref-type="fig" rid="F9">Fig. 66A</xref>) and placed as sister to a large clade comprising all other taxa except <italic><tp:taxon-name>Calisto israeli</tp:taxon-name></italic> and <italic><tp:taxon-name>Calisto smintheus</tp:taxon-name></italic>. One of these individuals (PM07-03) was also sequenced for nuclear genes, which place it within the new species <italic><tp:taxon-name>Calisto occulta</tp:taxon-name></italic> (<xref ref-type="fig" rid="F9">Fig. 66B</xref>). Another individual (PM07-20) is the sister to <italic><tp:taxon-name>Calisto smintheus</tp:taxon-name></italic> based on both sets of markers, but is morphologically different to <italic><tp:taxon-name>Calisto smintheus</tp:taxon-name></italic>. The existence of hybrids between <italic>brochei</italic> and <italic>occulta</italic> may explain these results. <xref ref-type="bibr" rid="B29">Munroe (1950)</xref> hypothesized that populations of <italic><tp:taxon-name>Calisto smintheus</tp:taxon-name></italic> and <italic><tp:taxon-name>Calisto herophile</tp:taxon-name></italic> may interbreed. The high mortality rate of <italic><tp:taxon-name>Calisto brochei</tp:taxon-name></italic> larvae may be due to substitute food used during rearing; however, it could be also an indication of hybridization. It is clear that more individuals of <italic><tp:taxon-name>Calisto brochei</tp:taxon-name></italic> need to be sequenced in order to discover the general patterns of molecular variation in this species.</p></tp:treatment-sec><tp:treatment-sec><!--Section generated to contain objects referenced in tp:taxon-treatment.--><fig id="F1" position="float" orientation="portrait"><label>Figures 1–12.</label><caption><p> Cuban <italic><tp:taxon-name>Calisto</tp:taxon-name></italic> adults. <bold>1</bold> <italic><tp:taxon-name>Calisto israeli</tp:taxon-name></italic> ♂upper side, Guantánamo, Baracoa, Monte Iberia, al sur de las Tetas de Julia <bold>2</bold> <italic><tp:taxon-name>Calisto israeli</tp:taxon-name></italic> ♀upper side, same locality <bold>3</bold> <italic><tp:taxon-name>Calisto israeli</tp:taxon-name></italic> ♂under side <bold>4</bold> <italic><tp:taxon-name>Calisto smintheus</tp:taxon-name></italic> ♂upper side, Granma, Sierra Maestra, La Platica <bold>5</bold> <italic><tp:taxon-name>Calisto smintheus</tp:taxon-name></italic> ♀upper side, Granma, Bartolomé Masó, ladera sur Pico Regino <bold>6</bold> <italic><tp:taxon-name>Calisto smintheus</tp:taxon-name></italic> ♂under side <bold>7</bold> <italic><tp:taxon-name>Calisto brochei</tp:taxon-name></italic> ♂upper side, Guantánamo, Baracoa, ladera norte Monte Iberia <bold>8</bold> <italic><tp:taxon-name>Calisto brochei</tp:taxon-name></italic> paratype ♀upper side, Oriente (currently Guantánamo), Cupeyal <bold>9</bold> <italic><tp:taxon-name>Calisto brochei</tp:taxon-name></italic> ♂under side <bold>10</bold> <italic><tp:taxon-name>Calisto bruneri</tp:taxon-name></italic> ♂upper side, Holguín, Sierra de Cristal, cerca de Estación La Zoilita 400 m. <bold>11</bold> <italic><tp:taxon-name>Calisto bruneri</tp:taxon-name></italic> ♀upper side, Holguín, Moa, Cayo Grande <bold>12</bold> <italic><tp:taxon-name>Calisto bruneri</tp:taxon-name></italic> ♂under side.</p></caption><graphic xmlns:xlink="http://www.w3.org/1999/xlink" xlink:href="ZooKeys-165-057-g001.jpg" position="float" orientation="portrait" xlink:type="simple"/></fig><fig id="F3" position="float" orientation="portrait"><label>Figures 25–31.</label><caption><p> Live adults of Cuban <italic><tp:taxon-name>Calisto</tp:taxon-name></italic>. <bold>25</bold> <italic><tp:taxon-name>Calisto israeli</tp:taxon-name></italic> <bold>26</bold> <italic><tp:taxon-name>Calisto smintheus</tp:taxon-name></italic> <bold>27</bold> <italic><tp:taxon-name>Calisto brochei</tp:taxon-name></italic> <bold>28</bold> <italic><tp:taxon-name>Calisto bruneri</tp:taxon-name></italic> <bold>29</bold> <italic><tp:taxon-name>Calisto occulta</tp:taxon-name></italic>, new species <bold>30</bold> <italic><tp:taxon-name>Calisto bradleyi</tp:taxon-name></italic> <bold>31</bold> <italic><tp:taxon-name>Calisto herophile</tp:taxon-name></italic>.</p></caption><graphic xmlns:xlink="http://www.w3.org/1999/xlink" xlink:href="ZooKeys-165-057-g003.jpg" position="float" orientation="portrait" xlink:type="simple"/></fig><fig id="F4" position="float" orientation="portrait"><label>Figures 32–39.</label><caption><p> Shape and location of androconial patch, under side lines, ocelli, white dots and realted veins in Cuban species of <italic><tp:taxon-name>Calisto</tp:taxon-name></italic>. <bold>32</bold> <italic><tp:taxon-name>Calisto israeli</tp:taxon-name></italic> <bold>33</bold> <italic><tp:taxon-name>Calisto smintheus</tp:taxon-name></italic> <bold>34</bold> <italic><tp:taxon-name>Calisto brochei</tp:taxon-name></italic> <bold>35</bold> <italic><tp:taxon-name>Calisto bruneri</tp:taxon-name></italic> <bold>36</bold> <italic><tp:taxon-name>Calisto muripetens</tp:taxon-name></italic> <bold>37</bold> <italic><tp:taxon-name>Calisto occulta</tp:taxon-name></italic>, new species <bold>38</bold> <italic><tp:taxon-name>Calisto bradleyi</tp:taxon-name></italic> <bold>39</bold> <italic><tp:taxon-name>Calisto herophile</tp:taxon-name></italic> Abbreviations: al– anal lobe, dl– discal line, pdl– postdiscal line, stl– subterminal lines, M<sub>1</sub>– median vein 1, M<sub>2</sub>– median vein 2, M<sub>3</sub>– median vein 3, Cu<sub>1</sub>– cubital vein 1, Cu<sub>2</sub>– cubital vein 2, Rs– radial sector.</p></caption><graphic xmlns:xlink="http://www.w3.org/1999/xlink" xlink:href="ZooKeys-165-057-g004.jpg" position="float" orientation="portrait" xlink:type="simple"/></fig><fig id="F5" position="float" orientation="portrait"><label>Figures 40–47.</label><caption><p> Male genitalia of Cuban <italic><tp:taxon-name>Calisto</tp:taxon-name></italic> from top to bottom: main body in lateral view aedeagus in lateral view and aedeagus in dorsal view. <bold>40</bold> <italic><tp:taxon-name>Calisto israeli</tp:taxon-name></italic> <bold>41</bold> <italic><tp:taxon-name>Calisto smintheus</tp:taxon-name></italic> <bold>42</bold> <italic><tp:taxon-name>Calisto brochei</tp:taxon-name></italic> <bold>43</bold> <italic><tp:taxon-name>Calisto bruneri</tp:taxon-name></italic> <bold>44</bold> <italic><tp:taxon-name>Calisto muripetens</tp:taxon-name></italic> <bold>45</bold> <italic><tp:taxon-name>Calisto occulta</tp:taxon-name></italic> new species <bold>46</bold> <italic><tp:taxon-name>Calisto bradleyi</tp:taxon-name></italic> <bold>47</bold> <italic><tp:taxon-name>Calisto herophile</tp:taxon-name></italic> Abbreviations: <bold>un</bold> uncus <bold>t</bold> tegumen <bold>f</bold> lateral fold of uncus <bold>g</bold> gnathos <bold>v</bold> vinculum <bold>sc</bold> saccus <bold>dg</bold> digitiform projection of valve <bold>bv</bold> base of valve <bold>ab</bold> aedeagus base <bold>fp</bold> flattened processes <bold>lc</bold> left curves. Scale bar 0.5 mm.</p></caption><graphic xmlns:xlink="http://www.w3.org/1999/xlink" xlink:href="ZooKeys-165-057-g005.jpg" position="float" orientation="portrait" xlink:type="simple"/></fig><fig id="F7" position="float" orientation="portrait"><label>Figures 56–59.</label><caption><p> Geographical distribution of Cuban species of <italic><tp:taxon-name>Calisto</tp:taxon-name></italic>. <bold>56</bold> Location of four Cuban major mountains ranges <bold>57</bold> Right rectangle in figure 56, distribution of <italic><tp:taxon-name>Calisto israeli</tp:taxon-name></italic>, <italic><tp:taxon-name>Calisto brochei</tp:taxon-name></italic>, <italic><tp:taxon-name>Calisto bruneri</tp:taxon-name></italic>, <italic><tp:taxon-name>Calisto occulta</tp:taxon-name></italic>, new species, and<italic><tp:taxon-name>Calisto herophile</tp:taxon-name></italic> at Nipe– Sagua– Baraoca mountain range, north, and <italic><tp:taxon-name>Calisto smintheus</tp:taxon-name></italic> and<italic><tp:taxon-name>Calisto herophile</tp:taxon-name></italic> at Sierra Maestra range, south<bold>58</bold> Central rectangle in figure 56, distribution of <italic><tp:taxon-name>Calisto muripetens</tp:taxon-name></italic> and <italic><tp:taxon-name>Calisto herophile</tp:taxon-name></italic> at Guamuhaya mountain range, central Cuba <bold>59</bold> Left rectangle in figure 56, distribution of <italic><tp:taxon-name>Calisto bradleyi</tp:taxon-name></italic> and <italic><tp:taxon-name>Calisto herophile</tp:taxon-name></italic> at Guaniguanico mountain range, western Cuba.</p></caption><graphic xmlns:xlink="http://www.w3.org/1999/xlink" xlink:href="ZooKeys-165-057-g007.jpg" position="float" orientation="portrait" xlink:type="simple"/></fig><fig id="F8" position="float" orientation="portrait"><label>Figures 60–65.</label><caption><p> Habitat of Cuban <italic><tp:taxon-name>Calisto</tp:taxon-name></italic>. <bold>60</bold> Rainforest path at north slope of Monte Iberia plateau, 600 m, habitat of <italic><tp:taxon-name>Calisto israeli</tp:taxon-name></italic>, <italic><tp:taxon-name>Calisto brochei</tp:taxon-name></italic>, and <italic><tp:taxon-name>Calisto occulta</tp:taxon-name></italic>, new species <bold>61</bold> Path dominated by climbing grasses, <italic><tp:taxon-name>Arthrostylidium pinifolia</tp:taxon-name></italic> and <italic><tp:taxon-name>Chusquea</tp:taxon-name></italic> sp., at north slope of Monte Iberia plateau, 400 m, preferred situation by <italic><tp:taxon-name>Calisto israeli</tp:taxon-name></italic>, <italic><tp:taxon-name>Calisto occulta</tp:taxon-name></italic>, new species, is also present but not abundant <bold>62</bold> Scrub forest (charrascal) at Yamanigüey, habitat of <italic><tp:taxon-name>Calisto bruneri</tp:taxon-name></italic>, <italic><tp:taxon-name>Calisto occulta</tp:taxon-name></italic>, new species, and in lesser degree of <italic><tp:taxon-name>Calisto israeli</tp:taxon-name></italic> <bold>63</bold> Lower strata of rainforest at Aguada de Joaquín, Sierra Maestra, habitat of <italic><tp:taxon-name>Calisto smintheus</tp:taxon-name></italic> <bold>64</bold> Secondary forest at base of limestone hill, mogote, at Viñales valley, habitat of <italic><tp:taxon-name>Calisto bradleyi</tp:taxon-name></italic> <bold>65</bold> Dry scrub on serpentine soil at Cajálbana, habitat of <italic><tp:taxon-name>Calisto bradleyi</tp:taxon-name></italic>.</p></caption><graphic xmlns:xlink="http://www.w3.org/1999/xlink" xlink:href="ZooKeys-165-057-g008.jpg" position="float" orientation="portrait" xlink:type="simple"/></fig><fig id="F10" position="float" orientation="portrait"><label>Figures 67–74.</label><caption><p> Immature stages of <italic><tp:taxon-name>Calisto smintheus</tp:taxon-name></italic>. <bold>67</bold> First instar <bold>68</bold> Second instar <bold>69</bold> Fifth instar, lateral view <bold>70</bold> Fifth instar, dorsal view <bold>71</bold> Fifth instar head capsule, scale bar 1 mm. <bold>72</bold> Pupa, lateral view <bold>73</bold> Pupa, ventral view <bold>74</bold> Pupa, dorsal view.</p></caption><graphic xmlns:xlink="http://www.w3.org/1999/xlink" xlink:href="ZooKeys-165-057-g010.jpg" position="float" orientation="portrait" xlink:type="simple"/></fig><fig id="F6" position="float" orientation="portrait"><label>Figures 48–55.</label><caption><p> Female genitalia of Cuban <italic><tp:taxon-name>Calisto</tp:taxon-name></italic>, ventral view <bold>48</bold> <italic><tp:taxon-name>Calisto israeli</tp:taxon-name></italic> <bold>49</bold> <italic><tp:taxon-name>Calisto smintheus</tp:taxon-name></italic> <bold>50</bold> <italic><tp:taxon-name>Calisto brochei</tp:taxon-name></italic> <bold>51</bold> <italic><tp:taxon-name>Calisto bruneri</tp:taxon-name></italic> <bold>52</bold> <italic><tp:taxon-name>Calisto muripetens</tp:taxon-name></italic> <bold>53</bold> <italic><tp:taxon-name>Calisto occulta</tp:taxon-name></italic>, new species <bold>54</bold> <italic><tp:taxon-name>Calisto bradleyi</tp:taxon-name></italic> <bold>55</bold> <italic><tp:taxon-name>Calisto herophile</tp:taxon-name></italic>. Abbreviations: <bold>dc</bold> dorsal crown <bold>st</bold> sterigmal ring <bold>vf</bold> ventral fold of sterigmal ring <bold>il</bold> inner loop of sterigmal ring <bold>db</bold> ductus bursae <bold>cb</bold> corpus bursae <bold>sg</bold> signa. Scale bar 0.5 mm.</p></caption><graphic xmlns:xlink="http://www.w3.org/1999/xlink" xlink:href="ZooKeys-165-057-g006.jpg" position="float" orientation="portrait" xlink:type="simple"/></fig><fig id="F9" position="float" orientation="portrait"><label>Figure 66.</label><caption><p> <bold>A</bold> Phylogenetic hypothesis based on a Bayesian analysis of COI data <bold>B</bold> Phylogenetic hypothsis for Cuban <italic><tp:taxon-name>Calisto</tp:taxon-name></italic> based on five nuclear gene regions. For both figures, numbers to the right of nodes give the posterior probability of the node. Lineages leading to species are coloured.</p></caption><graphic xmlns:xlink="http://www.w3.org/1999/xlink" xlink:href="ZooKeys-165-057-g009.jpg" position="float" orientation="portrait" xlink:type="simple"/></fig></tp:treatment-sec><ref-list><ref id="B31"><mixed-citation xmlns:xlink="http://www.w3.org/1999/xlink" xlink:type="simple"><person-group><name name-style="western"><surname>Núñez</surname><given-names>R</given-names></name></person-group> (<year>2009</year>)<article-title> Rediscovery of <italic>Calisto israeli</italic> Torre, with nomenclatural notes on the larger species of Cuban <italic>Calisto</italic> (Lepidoptera: Nymphalidae: Satyrinae).</article-title><source>Zootaxa </source><volume>2087</volume>: <fpage>46</fpage>-<lpage>58</lpage>.</mixed-citation></ref><ref id="B14"><mixed-citation xmlns:xlink="http://www.w3.org/1999/xlink" xlink:type="simple"><person-group><name name-style="western"><surname>Fontenla</surname><given-names>JL</given-names></name><name name-style="western"><surname>Rodríguez</surname><given-names>R</given-names></name></person-group> (<year>1990</year>)<article-title> Sistema de poblaciones de <italic>Calisto sibylla</italic> Bates, 1934 (Lepidoptera, Satyridae) en Cuba.</article-title><source>Poeyana </source><volume>395</volume>: <fpage>1</fpage>-<lpage>13</lpage>.</mixed-citation></ref><ref id="B26"><mixed-citation xmlns:xlink="http://www.w3.org/1999/xlink" xlink:type="simple"><person-group><name name-style="western"><surname>Lamas</surname><given-names>G</given-names></name></person-group><role>(Ed)</role> (<year>2004</year>)<source> Atlas of Neotropical Lepidoptera: Checklist: Part 4A. Hesperioidea-Papilionoidea. Vol. 5. Association for Tropical Lepidoptera, Gainesville, xxxvi + 439 pp.</source></mixed-citation></ref><ref id="B29"><mixed-citation xmlns:xlink="http://www.w3.org/1999/xlink" xlink:type="simple"><person-group><name name-style="western"><surname>Munroe</surname><given-names>EG</given-names></name></person-group> (<year>1950</year>)<article-title> The systematics of <italic>Calisto</italic> (Lepidoptera, Satyrinae), with remarks on the evolutionary and zoogeographic significance of the genus.</article-title><source>Journal of the New York Entomological Society </source><volume>58</volume> (<issue>4</issue>): <fpage>211</fpage>-<lpage>241</lpage>.</mixed-citation></ref></ref-list></tp:taxon-treatment>
