# Supplementary material for: Cuban Calisto (Lepidoptera, Nymphalidae, Satyrinae), a review based on morphological and DNA data
Source: Zookeys. 2012 Jan 13;(165):57–105. doi: 10.3897/zookeys.165.2206 (PMC3272634; doi:10.3897/zookeys.165.2206)
Supplement: XML Treatment for Calisto bruneri [file zookeys.165.2206-treatment4.xml]

<!DOCTYPE tp:taxon-treatment
  PUBLIC "-//TaxonX//DTD Taxonomic Treatment Publishing DTD v0 20100105//EN" "tax-treatment-NSO.dtd">
<tp:taxon-treatment xmlns:tp="http://www.plazi.org/taxpub"><tp:treatment-meta><mixed-citation publication-type="journal"><person-group><name><surname>Aguila</surname><given-names>Rayner Núñez</given-names></name><name><surname>Plasencia</surname><given-names>Edelquis Oliva</given-names></name><name><surname>Maravi</surname><given-names>Pavel F. Matos</given-names></name><name><surname>Wahlberg</surname><given-names>Niklas</given-names></name></person-group><article-title>Cuban 
                    <italic>Calisto</italic> (Lepidoptera, Nymphalidae, Satyrinae), a review based on morphological and DNA data
                </article-title><source>Zookeys</source><day>13</day><month>1</month><year>2012</year><volume>2012</volume><issue>165</issue><fpage>57</fpage><lpage>105</lpage><pub-id pub-id-type="doi">10.3897/zookeys.165.2206</pub-id></mixed-citation></tp:treatment-meta><tp:nomenclature><tp:taxon-name>
                        <tp:taxon-name-part taxon-name-part-type="genus">Calisto</tp:taxon-name-part>
                        <tp:taxon-name-part taxon-name-part-type="species">bruneri</tp:taxon-name-part>
                    <object-id xmlns:xlink="http://www.w3.org/1999/xlink" xlink:type="simple">http://species-id.net/wiki/Calisto_bruneri</object-id>
                    </tp:taxon-name><tp:taxon-authority>Michener, 1949</tp:taxon-authority><tp:taxon-status xmlns:xlink="http://www.w3.org/1999/xlink" xlink:type="simple">stat. rev.</tp:taxon-status><xref ref-type="fig" rid="F1">Figs 10–12</xref><xref ref-type="fig" rid="F3">28</xref><xref ref-type="fig" rid="F4">35</xref><xref ref-type="fig" rid="F5">43</xref><xref ref-type="fig" rid="F6">51</xref><xref ref-type="fig" rid="F7">56, 57</xref><xref ref-type="fig" rid="F8">60–62</xref><xref ref-type="fig" rid="F9">66</xref><tp:nomenclature-citation-list><tp:nomenclature-citation><tp:taxon-name>Calisto bruneri</tp:taxon-name><comment><xref ref-type="bibr" rid="B28">Michener 1949</xref>: 2, <xref ref-type="bibr" rid="B44">Torre 1952</xref>: 62, <xref ref-type="bibr" rid="B45">Torre 1954</xref>: 120, <xref ref-type="bibr" rid="B46">Torre 1968</xref>: 17, <xref ref-type="bibr" rid="B31">Núñez 2009</xref>: 56</comment></tp:nomenclature-citation><tp:nomenclature-citation><tp:taxon-name>Calisto herophile bruneri</tp:taxon-name><comment><xref ref-type="bibr" rid="B1">Alayo and Hernández 1987</xref>: 40, <xref ref-type="bibr" rid="B38">Smith et al. 1994</xref>: 56, <xref ref-type="bibr" rid="B26">Lamas 2004</xref>: 207</comment></tp:nomenclature-citation></tp:nomenclature-citation-list></tp:nomenclature><tp:treatment-sec sec-type="Diagnosis"><title>Diagnosis.</title><p><italic><tp:taxon-name>Calisto bruneri</tp:taxon-name></italic> differs from all other <italic><tp:taxon-name>Calisto</tp:taxon-name></italic> with similar color pattern, brown with red at the UNFW cell, by its pear shaped ocellus at the UNHW, ovoid in the others. <italic><tp:taxon-name>Calisto bruneri</tp:taxon-name></italic> was regarded in the past as subspecies of <italic><tp:taxon-name>Calisto herophile</tp:taxon-name></italic>; however, besides the character given above, the first has uniformly colored UP of wings and three white dots at UNHW, whereas the second has the apical third of wings paler and four white dots. Their genitalia also differ, that of <italic><tp:taxon-name>Calisto bruneri</tp:taxon-name></italic> male has valvae with concave ventral margins and a more sinuous aedeagus in dorsal view, and its female genitalia has the ductus and corpus bursae almost equal in length, the ductus is almost twice the length of the corpus in <italic><tp:taxon-name>Calisto herophile</tp:taxon-name></italic>. The Hispaniolan <italic><tp:taxon-name>Calisto pulchella</tp:taxon-name></italic> <!--PageBreak-->Lathy, 1899, <italic><tp:taxon-name>Calisto raburni</tp:taxon-name></italic> Gali, 1985, <italic><tp:taxon-name>Calisto schwartzi</tp:taxon-name></italic> Gali, 1985 and <italic><tp:taxon-name>Calisto tasajera</tp:taxon-name></italic> González, Schwartz &amp; Wetherbee, 1991 also have pear shaped ocelli but can be easily separated from <italic><tp:taxon-name>Calisto bruneri</tp:taxon-name></italic>, among other features, by the conspicuous reddish suffusion at the UN of wings that is absent in the latter.</p></tp:treatment-sec><tp:treatment-sec sec-type="Description"><title>Description.</title><p>FWL: 16–19 mm ♂, 18–21 mm ♀. UP of wings uniform dark grayish brown almost black, anal lobe with a small black dot (<xref ref-type="fig" rid="F1">Figs 10, 11</xref>). Androconial patch indistinct in fresh specimens, approximately triangular with apex slightly angled, anterior margin not surpassing posterior margin of cell, about two fifths the length of FW (<xref ref-type="fig" rid="F4">Fig. 35</xref>). UNHW background brown mixed with grayish white and, in less extent, pale yellow scales (<xref ref-type="fig" rid="F1">Figs 12</xref>, <xref ref-type="fig" rid="F9">28</xref>). UNHW ocellus pear shaped and narrow. Post discal area on UNHW with three white dots at M<sub>1</sub>–M<sub>2</sub>, M<sub>2</sub>–M<sub>3</sub>, M<sub>3</sub>–Cu<sub>1</sub>, the first one smaller and sometimes absent in rubbed specimens. Male genitalia with tegumen about two thirds the length of uncus, slightly curved (<xref ref-type="fig" rid="F5">Fig. 43</xref>); uncus broad at basal third, tapering gradually from the middle toward apex, arched at apical third, base with a small ventral notch; valvae base very broad; digitiform projection of valvae narrow and short with ventral margin concave; aedeagus sinuated in dorsal view with a left curve both at basal and apical half, the first one more pronounced. Female genitalia with dorsal crown tall (<xref ref-type="fig" rid="F6">Fig. 51</xref>); corpus bursae somewhat narrow, near equal in length to ductus bursae.</p></tp:treatment-sec><tp:treatment-sec sec-type="Type material"><title>Type material.</title><p>Holotype♂: Oriente (currently Holguín), Moa, <named-content xmlns:xlink="http://www.w3.org/1999/xlink" content-type="dwc:verbatimCoordinates" xlink:type="simple">20°39'23"N, 74°56'34"W</named-content>, 24–27 February 1948, F. de Zayas &amp; J. Ferrás. AMNH, not examined. Paratypes 6 ♂, 1 ♀: same data as for holotype (5 ♂, 1 ♀); same locality as for holotype 13–22 April 1945, J. Acuña (1 ♂). MCZ, CFZ, examined.</p></tp:treatment-sec><tp:treatment-sec sec-type="Additional material"><title>Additional material.</title><p>13 ♂, 9 ♀. <bold>Holguín:</bold> same data as for holotype: (1 ♀); Moa, El Johnson 300 m, <named-content xmlns:xlink="http://www.w3.org/1999/xlink" content-type="dwc:verbatimCoordinates" xlink:type="simple">20°35'36.4"N, 74°59'9.9"W</named-content>, Junio 1954, F. de Zayas &amp; P. Alayo, genitalia in glycerin (1 ♀); same data as for anterior except 5/I/1968, S. L. de la Torre, genitalia ♀ in glycerin, slides RNA161/211/214(wings)/183/215/217(legs &amp; labial palpus) (4 ♂, 3 ♀); Oriente (currently Holguín), Moa, Punta Gorda o Cayo del Medio, <named-content xmlns:xlink="http://www.w3.org/1999/xlink" content-type="dwc:verbatimCoordinates" xlink:type="simple">20°37'44"N, 74°51'10"W</named-content>, 6/I/1968, S. L. de la Torre, slide RNA255(legs &amp; labial palpus) (1 ♀); Moa, Cayo Grande, <named-content xmlns:xlink="http://www.w3.org/1999/xlink" content-type="dwc:verbatimCoordinates" xlink:type="simple">20°35'28.9"N, 74°46'52.6"W</named-content>, 19/I/2009, R. Núñez &amp; E. Oliva, genitalia in glycerin, slides RNA256(legs)/267(FW) (1 ♂); same data as for anterior except 24/I/2009, genitalia ♂ &amp; ♀ in glycerin, slides RNA252/258(legs)/253 (wings)/254(legs &amp; labial palpus), DNA vouchers PM07–15 (M032) &amp; PM07–16 (M033) (4 ♂, 2 ♀); Moa, Yamanigüey 75 m, <named-content xmlns:xlink="http://www.w3.org/1999/xlink" content-type="dwc:verbatimCoordinates" xlink:type="simple">20°34'45.9"N, 74°44'10.2"W</named-content>, 24–27/IX/2009, R. Núñez, DNA voucher PM07–17 (M034) (2 ♂, 1 ♀); Sierra de Cristal, cerca de Estación La Zoilita 400 m, <named-content xmlns:xlink="http://www.w3.org/1999/xlink" content-type="dwc:verbatimCoordinates" xlink:type="simple">20°37'41.7"N, 75°29'08.1"W</named-content>, 15–20/II/2010, R. Núñez, DNA voucher PM07–21 (M038) (2 ♂). CZACC, MFP.</p></tp:treatment-sec><tp:treatment-sec sec-type="Distribution"><title>Distribution.</title><p><italic><tp:taxon-name>Calisto bruneri</tp:taxon-name></italic> occurs in the western parts of the NSB Mountains (<xref ref-type="fig" rid="F7">Figs 56, 57</xref>). Previous records gave a small distribution area around Moa town, including Punta Gorda, Holguín province, near the coast up to an altitude of 300 m in neighboring hills (<xref ref-type="bibr" rid="B28">Michener 1949</xref>; <xref ref-type="bibr" rid="B46">Torre 1968</xref>). Its distribution is widened here about 10 km east to Cayo Grande, and 55 km westward to Sierra de Cristal at 450 m of altitude.</p></tp:treatment-sec><tp:treatment-sec sec-type="Immature stages"><title>Immature stages.</title><p> <xref ref-type="bibr" rid="B46">Torre (1968)</xref> mentioned that females glued eggs to the substrate and that they are spherical and beige with orangish spots.</p><!--PageBreak--></tp:treatment-sec><tp:treatment-sec sec-type="Habitat and biology"><title>Habitat and biology.</title><p>The species inhabits rainforests, scrub forests (charrascales) and pine forests (<xref ref-type="fig" rid="F8">Figs 60–62</xref>). Scrub forests have high levels of sun exposition and water loss, and <italic><tp:taxon-name>Calisto bruneri</tp:taxon-name></italic> has been observed to spend most time near the ground in the shade of shrubs. At Cayo Grande, Moa, the species was observed taking nectar from flowersof <italic><tp:taxon-name>Scaevola wrightii</tp:taxon-name></italic>, a local endemic shrub. Throughout its range, the species is replaced by <italic><tp:taxon-name>Calisto herophile</tp:taxon-name></italic> in areas where its habitat has been destroyed, mostly around towns and major roads.</p></tp:treatment-sec><tp:treatment-sec sec-type="Remarks"><title>Remarks.</title><p> <xref ref-type="bibr" rid="B1">Alayo and Hernández (1987)</xref> considered <italic>bruneri</italic> a subspecies of <italic><tp:taxon-name>Calisto herophile</tp:taxon-name></italic> arguing that UNHW ocellus shape was the only difference.Like previous authors (<xref ref-type="bibr" rid="B28">Michener 1949</xref>; <xref ref-type="bibr" rid="B46">Torre 1968</xref>), <xref ref-type="bibr" rid="B31">Núñez (2009)</xref> considered it a valid species. Morphological and molecular support of its species status are discussed below.</p><p>DNA analysis of <italic><tp:taxon-name>Calisto bruneri</tp:taxon-name></italic> (4 specimens, 3 localities) showed an average divergence of 4.68% from <italic><tp:taxon-name>Calisto herophile</tp:taxon-name></italic> (5 specimens, 5 localities). Indeed <italic><tp:taxon-name>Calisto bruneri</tp:taxon-name></italic> forms a single well-supported monophyletic clade together with <italic><tp:taxon-name>Calisto occulta</tp:taxon-name></italic>, <italic><tp:taxon-name>Calisto muripetens</tp:taxon-name></italic>, <italic><tp:taxon-name>Calisto bradleyi</tp:taxon-name></italic> and <italic><tp:taxon-name>Calisto herophile</tp:taxon-name></italic>, and altogether sister to the group <italic>israeli-brochei-smintheus</italic> (<xref ref-type="fig" rid="F9">Fig. 66</xref>). Furthermore, both nuclear and mitochondrial datasets suggest an earlier divergence of <italic><tp:taxon-name>Calisto bruneri</tp:taxon-name></italic> from sister taxa within the clade, diversifying later in the western part of the NSB Massif. Average COI distances between <italic><tp:taxon-name>Calisto bruneri</tp:taxon-name></italic> and <italic><tp:taxon-name>Calisto occulta</tp:taxon-name></italic>, <italic><tp:taxon-name>Calisto muripetens</tp:taxon-name></italic> and <italic><tp:taxon-name>Calisto bradleyi</tp:taxon-name></italic> are 4.94%, 5.52% and 5.52% respectively.</p></tp:treatment-sec><tp:treatment-sec><!--Section generated to contain objects referenced in tp:taxon-treatment.--><fig id="F1" position="float" orientation="portrait"><label>Figures 1–12.</label><caption><p> Cuban <italic><tp:taxon-name>Calisto</tp:taxon-name></italic> adults. <bold>1</bold> <italic><tp:taxon-name>Calisto israeli</tp:taxon-name></italic> ♂upper side, Guantánamo, Baracoa, Monte Iberia, al sur de las Tetas de Julia <bold>2</bold> <italic><tp:taxon-name>Calisto israeli</tp:taxon-name></italic> ♀upper side, same locality <bold>3</bold> <italic><tp:taxon-name>Calisto israeli</tp:taxon-name></italic> ♂under side <bold>4</bold> <italic><tp:taxon-name>Calisto smintheus</tp:taxon-name></italic> ♂upper side, Granma, Sierra Maestra, La Platica <bold>5</bold> <italic><tp:taxon-name>Calisto smintheus</tp:taxon-name></italic> ♀upper side, Granma, Bartolomé Masó, ladera sur Pico Regino <bold>6</bold> <italic><tp:taxon-name>Calisto smintheus</tp:taxon-name></italic> ♂under side <bold>7</bold> <italic><tp:taxon-name>Calisto brochei</tp:taxon-name></italic> ♂upper side, Guantánamo, Baracoa, ladera norte Monte Iberia <bold>8</bold> <italic><tp:taxon-name>Calisto brochei</tp:taxon-name></italic> paratype ♀upper side, Oriente (currently Guantánamo), Cupeyal <bold>9</bold> <italic><tp:taxon-name>Calisto brochei</tp:taxon-name></italic> ♂under side <bold>10</bold> <italic><tp:taxon-name>Calisto bruneri</tp:taxon-name></italic> ♂upper side, Holguín, Sierra de Cristal, cerca de Estación La Zoilita 400 m. <bold>11</bold> <italic><tp:taxon-name>Calisto bruneri</tp:taxon-name></italic> ♀upper side, Holguín, Moa, Cayo Grande <bold>12</bold> <italic><tp:taxon-name>Calisto bruneri</tp:taxon-name></italic> ♂under side.</p></caption><graphic xmlns:xlink="http://www.w3.org/1999/xlink" xlink:href="ZooKeys-165-057-g001.jpg" position="float" orientation="portrait" xlink:type="simple"/></fig><fig id="F3" position="float" orientation="portrait"><label>Figures 25–31.</label><caption><p> Live adults of Cuban <italic><tp:taxon-name>Calisto</tp:taxon-name></italic>. <bold>25</bold> <italic><tp:taxon-name>Calisto israeli</tp:taxon-name></italic> <bold>26</bold> <italic><tp:taxon-name>Calisto smintheus</tp:taxon-name></italic> <bold>27</bold> <italic><tp:taxon-name>Calisto brochei</tp:taxon-name></italic> <bold>28</bold> <italic><tp:taxon-name>Calisto bruneri</tp:taxon-name></italic> <bold>29</bold> <italic><tp:taxon-name>Calisto occulta</tp:taxon-name></italic>, new species <bold>30</bold> <italic><tp:taxon-name>Calisto bradleyi</tp:taxon-name></italic> <bold>31</bold> <italic><tp:taxon-name>Calisto herophile</tp:taxon-name></italic>.</p></caption><graphic xmlns:xlink="http://www.w3.org/1999/xlink" xlink:href="ZooKeys-165-057-g003.jpg" position="float" orientation="portrait" xlink:type="simple"/></fig><fig id="F4" position="float" orientation="portrait"><label>Figures 32–39.</label><caption><p> Shape and location of androconial patch, under side lines, ocelli, white dots and realted veins in Cuban species of <italic><tp:taxon-name>Calisto</tp:taxon-name></italic>. <bold>32</bold> <italic><tp:taxon-name>Calisto israeli</tp:taxon-name></italic> <bold>33</bold> <italic><tp:taxon-name>Calisto smintheus</tp:taxon-name></italic> <bold>34</bold> <italic><tp:taxon-name>Calisto brochei</tp:taxon-name></italic> <bold>35</bold> <italic><tp:taxon-name>Calisto bruneri</tp:taxon-name></italic> <bold>36</bold> <italic><tp:taxon-name>Calisto muripetens</tp:taxon-name></italic> <bold>37</bold> <italic><tp:taxon-name>Calisto occulta</tp:taxon-name></italic>, new species <bold>38</bold> <italic><tp:taxon-name>Calisto bradleyi</tp:taxon-name></italic> <bold>39</bold> <italic><tp:taxon-name>Calisto herophile</tp:taxon-name></italic> Abbreviations: al– anal lobe, dl– discal line, pdl– postdiscal line, stl– subterminal lines, M<sub>1</sub>– median vein 1, M<sub>2</sub>– median vein 2, M<sub>3</sub>– median vein 3, Cu<sub>1</sub>– cubital vein 1, Cu<sub>2</sub>– cubital vein 2, Rs– radial sector.</p></caption><graphic xmlns:xlink="http://www.w3.org/1999/xlink" xlink:href="ZooKeys-165-057-g004.jpg" position="float" orientation="portrait" xlink:type="simple"/></fig><fig id="F5" position="float" orientation="portrait"><label>Figures 40–47.</label><caption><p> Male genitalia of Cuban <italic><tp:taxon-name>Calisto</tp:taxon-name></italic> from top to bottom: main body in lateral view aedeagus in lateral view and aedeagus in dorsal view. <bold>40</bold> <italic><tp:taxon-name>Calisto israeli</tp:taxon-name></italic> <bold>41</bold> <italic><tp:taxon-name>Calisto smintheus</tp:taxon-name></italic> <bold>42</bold> <italic><tp:taxon-name>Calisto brochei</tp:taxon-name></italic> <bold>43</bold> <italic><tp:taxon-name>Calisto bruneri</tp:taxon-name></italic> <bold>44</bold> <italic><tp:taxon-name>Calisto muripetens</tp:taxon-name></italic> <bold>45</bold> <italic><tp:taxon-name>Calisto occulta</tp:taxon-name></italic> new species <bold>46</bold> <italic><tp:taxon-name>Calisto bradleyi</tp:taxon-name></italic> <bold>47</bold> <italic><tp:taxon-name>Calisto herophile</tp:taxon-name></italic> Abbreviations: <bold>un</bold> uncus <bold>t</bold> tegumen <bold>f</bold> lateral fold of uncus <bold>g</bold> gnathos <bold>v</bold> vinculum <bold>sc</bold> saccus <bold>dg</bold> digitiform projection of valve <bold>bv</bold> base of valve <bold>ab</bold> aedeagus base <bold>fp</bold> flattened processes <bold>lc</bold> left curves. Scale bar 0.5 mm.</p></caption><graphic xmlns:xlink="http://www.w3.org/1999/xlink" xlink:href="ZooKeys-165-057-g005.jpg" position="float" orientation="portrait" xlink:type="simple"/></fig><fig id="F6" position="float" orientation="portrait"><label>Figures 48–55.</label><caption><p> Female genitalia of Cuban <italic><tp:taxon-name>Calisto</tp:taxon-name></italic>, ventral view <bold>48</bold> <italic><tp:taxon-name>Calisto israeli</tp:taxon-name></italic> <bold>49</bold> <italic><tp:taxon-name>Calisto smintheus</tp:taxon-name></italic> <bold>50</bold> <italic><tp:taxon-name>Calisto brochei</tp:taxon-name></italic> <bold>51</bold> <italic><tp:taxon-name>Calisto bruneri</tp:taxon-name></italic> <bold>52</bold> <italic><tp:taxon-name>Calisto muripetens</tp:taxon-name></italic> <bold>53</bold> <italic><tp:taxon-name>Calisto occulta</tp:taxon-name></italic>, new species <bold>54</bold> <italic><tp:taxon-name>Calisto bradleyi</tp:taxon-name></italic> <bold>55</bold> <italic><tp:taxon-name>Calisto herophile</tp:taxon-name></italic>. Abbreviations: <bold>dc</bold> dorsal crown <bold>st</bold> sterigmal ring <bold>vf</bold> ventral fold of sterigmal ring <bold>il</bold> inner loop of sterigmal ring <bold>db</bold> ductus bursae <bold>cb</bold> corpus bursae <bold>sg</bold> signa. Scale bar 0.5 mm.</p></caption><graphic xmlns:xlink="http://www.w3.org/1999/xlink" xlink:href="ZooKeys-165-057-g006.jpg" position="float" orientation="portrait" xlink:type="simple"/></fig><fig id="F7" position="float" orientation="portrait"><label>Figures 56–59.</label><caption><p> Geographical distribution of Cuban species of <italic><tp:taxon-name>Calisto</tp:taxon-name></italic>. <bold>56</bold> Location of four Cuban major mountains ranges <bold>57</bold> Right rectangle in figure 56, distribution of <italic><tp:taxon-name>Calisto israeli</tp:taxon-name></italic>, <italic><tp:taxon-name>Calisto brochei</tp:taxon-name></italic>, <italic><tp:taxon-name>Calisto bruneri</tp:taxon-name></italic>, <italic><tp:taxon-name>Calisto occulta</tp:taxon-name></italic>, new species, and<italic><tp:taxon-name>Calisto herophile</tp:taxon-name></italic> at Nipe– Sagua– Baraoca mountain range, north, and <italic><tp:taxon-name>Calisto smintheus</tp:taxon-name></italic> and<italic><tp:taxon-name>Calisto herophile</tp:taxon-name></italic> at Sierra Maestra range, south<bold>58</bold> Central rectangle in figure 56, distribution of <italic><tp:taxon-name>Calisto muripetens</tp:taxon-name></italic> and <italic><tp:taxon-name>Calisto herophile</tp:taxon-name></italic> at Guamuhaya mountain range, central Cuba <bold>59</bold> Left rectangle in figure 56, distribution of <italic><tp:taxon-name>Calisto bradleyi</tp:taxon-name></italic> and <italic><tp:taxon-name>Calisto herophile</tp:taxon-name></italic> at Guaniguanico mountain range, western Cuba.</p></caption><graphic xmlns:xlink="http://www.w3.org/1999/xlink" xlink:href="ZooKeys-165-057-g007.jpg" position="float" orientation="portrait" xlink:type="simple"/></fig><fig id="F8" position="float" orientation="portrait"><label>Figures 60–65.</label><caption><p> Habitat of Cuban <italic><tp:taxon-name>Calisto</tp:taxon-name></italic>. <bold>60</bold> Rainforest path at north slope of Monte Iberia plateau, 600 m, habitat of <italic><tp:taxon-name>Calisto israeli</tp:taxon-name></italic>, <italic><tp:taxon-name>Calisto brochei</tp:taxon-name></italic>, and <italic><tp:taxon-name>Calisto occulta</tp:taxon-name></italic>, new species <bold>61</bold> Path dominated by climbing grasses, <italic><tp:taxon-name>Arthrostylidium pinifolia</tp:taxon-name></italic> and <italic><tp:taxon-name>Chusquea</tp:taxon-name></italic> sp., at north slope of Monte Iberia plateau, 400 m, preferred situation by <italic><tp:taxon-name>Calisto israeli</tp:taxon-name></italic>, <italic><tp:taxon-name>Calisto occulta</tp:taxon-name></italic>, new species, is also present but not abundant <bold>62</bold> Scrub forest (charrascal) at Yamanigüey, habitat of <italic><tp:taxon-name>Calisto bruneri</tp:taxon-name></italic>, <italic><tp:taxon-name>Calisto occulta</tp:taxon-name></italic>, new species, and in lesser degree of <italic><tp:taxon-name>Calisto israeli</tp:taxon-name></italic> <bold>63</bold> Lower strata of rainforest at Aguada de Joaquín, Sierra Maestra, habitat of <italic><tp:taxon-name>Calisto smintheus</tp:taxon-name></italic> <bold>64</bold> Secondary forest at base of limestone hill, mogote, at Viñales valley, habitat of <italic><tp:taxon-name>Calisto bradleyi</tp:taxon-name></italic> <bold>65</bold> Dry scrub on serpentine soil at Cajálbana, habitat of <italic><tp:taxon-name>Calisto bradleyi</tp:taxon-name></italic>.</p></caption><graphic xmlns:xlink="http://www.w3.org/1999/xlink" xlink:href="ZooKeys-165-057-g008.jpg" position="float" orientation="portrait" xlink:type="simple"/></fig><fig id="F9" position="float" orientation="portrait"><label>Figure 66.</label><caption><p> <bold>A</bold> Phylogenetic hypothesis based on a Bayesian analysis of COI data <bold>B</bold> Phylogenetic hypothsis for Cuban <italic><tp:taxon-name>Calisto</tp:taxon-name></italic> based on five nuclear gene regions. For both figures, numbers to the right of nodes give the posterior probability of the node. Lineages leading to species are coloured.</p></caption><graphic xmlns:xlink="http://www.w3.org/1999/xlink" xlink:href="ZooKeys-165-057-g009.jpg" position="float" orientation="portrait" xlink:type="simple"/></fig></tp:treatment-sec><ref-list><ref id="B28"><mixed-citation xmlns:xlink="http://www.w3.org/1999/xlink" xlink:type="simple"><person-group><name name-style="western"><surname>Michener</surname><given-names>CD</given-names></name></person-group> (<year>1949</year>)<article-title> Sympatric species of <italic>Calisto</italic> in Cuba (Lepidoptera,Satyrinae).</article-title><source>American Museum Novitates </source><volume>1391</volume>: <fpage>1</fpage>-<lpage>3</lpage>.</mixed-citation></ref><ref id="B44"><mixed-citation xmlns:xlink="http://www.w3.org/1999/xlink" xlink:type="simple"><person-group><name name-style="western"><surname>Torre</surname><given-names>SL de la</given-names></name></person-group> (<year>1952</year>)<article-title> Datos taxonómicos sobre lepidópteros, con notas sobre algunas species cubanas, segunda parte.</article-title><source>Memorias de la Sociedad Cubana de Historia Natural </source><volume>21</volume> (<issue>1</issue>): <fpage>61</fpage>-<lpage>70</lpage>.</mixed-citation></ref><ref id="B45"><mixed-citation xmlns:xlink="http://www.w3.org/1999/xlink" xlink:type="simple"><person-group><name name-style="western"><surname>Torre</surname><given-names>SL de la</given-names></name></person-group> (<year>1954</year>)<article-title> An annotated listo of the butterflies and skippers of Cuba (Lepidoptera: Rhopalocera).</article-title><source>Journal of the New York Entomological Society </source><volume>62</volume> (<issue>2</issue>): <fpage>113</fpage>-<lpage>128</lpage>.</mixed-citation></ref><ref id="B46"><mixed-citation xmlns:xlink="http://www.w3.org/1999/xlink" xlink:type="simple"><person-group><name name-style="western"><surname>Torre</surname><given-names>SL de la</given-names></name></person-group> (<year>1968</year>)<source> Revisión de las especies cubanas de la familia Satyridae (Lepidoptera, Rhopalocera), con la descripción de una nueva especie. Ciencias Biológicas, serie4, 3: 1–24.</source></mixed-citation></ref><ref id="B31"><mixed-citation xmlns:xlink="http://www.w3.org/1999/xlink" xlink:type="simple"><person-group><name name-style="western"><surname>Núñez</surname><given-names>R</given-names></name></person-group> (<year>2009</year>)<article-title> Rediscovery of <italic>Calisto israeli</italic> Torre, with nomenclatural notes on the larger species of Cuban <italic>Calisto</italic> (Lepidoptera: Nymphalidae: Satyrinae).</article-title><source>Zootaxa </source><volume>2087</volume>: <fpage>46</fpage>-<lpage>58</lpage>.</mixed-citation></ref><ref id="B1"><mixed-citation xmlns:xlink="http://www.w3.org/1999/xlink" xlink:type="simple"><person-group><name name-style="western"><surname>Alayo</surname><given-names>P</given-names></name><name name-style="western"><surname>Hernández</surname><given-names>LR</given-names></name></person-group> (<year>1987</year>)<source> Atlas de las mariposas diurnas de Cuba (Lepidoptera: Rhopalocera).</source><publisher-name>Científico-Técnica</publisher-name>, <publisher-loc>La Habana</publisher-loc>, <lpage>186</lpage> pp.</mixed-citation></ref><ref id="B38"><mixed-citation xmlns:xlink="http://www.w3.org/1999/xlink" xlink:type="simple"><person-group><name name-style="western"><surname>Smith</surname><given-names>DS</given-names></name><name name-style="western"><surname>Miller</surname><given-names>LD</given-names></name><name name-style="western"><surname>Miller</surname><given-names>JY</given-names></name></person-group> (<year>1994</year>)<source> The Butterflies of the West Indies and South Florida.</source><publisher-name>Oxford University Press</publisher-name>, <publisher-loc>New York</publisher-loc>, <lpage>284</lpage> pp.</mixed-citation></ref><ref id="B26"><mixed-citation xmlns:xlink="http://www.w3.org/1999/xlink" xlink:type="simple"><person-group><name name-style="western"><surname>Lamas</surname><given-names>G</given-names></name></person-group><role>(Ed)</role> (<year>2004</year>)<source> Atlas of Neotropical Lepidoptera: Checklist: Part 4A. Hesperioidea-Papilionoidea. Vol. 5. Association for Tropical Lepidoptera, Gainesville, xxxvi + 439 pp.</source></mixed-citation></ref></ref-list></tp:taxon-treatment>
