# Supplementary material for: Cuban Calisto (Lepidoptera, Nymphalidae, Satyrinae), a review based on morphological and DNA data
Source: Zookeys. 2012 Jan 13;(165):57–105. doi: 10.3897/zookeys.165.2206 (PMC3272634; doi:10.3897/zookeys.165.2206)
Supplement: XML Treatment for Calisto muripetens [file zookeys.165.2206-treatment5.xml]

<!DOCTYPE tp:taxon-treatment
  PUBLIC "-//TaxonX//DTD Taxonomic Treatment Publishing DTD v0 20100105//EN" "tax-treatment-NSO.dtd">
<tp:taxon-treatment xmlns:tp="http://www.plazi.org/taxpub"><tp:treatment-meta><mixed-citation publication-type="journal"><person-group><name><surname>Aguila</surname><given-names>Rayner Núñez</given-names></name><name><surname>Plasencia</surname><given-names>Edelquis Oliva</given-names></name><name><surname>Maravi</surname><given-names>Pavel F. Matos</given-names></name><name><surname>Wahlberg</surname><given-names>Niklas</given-names></name></person-group><article-title>Cuban 
                    <italic>Calisto</italic> (Lepidoptera, Nymphalidae, Satyrinae), a review based on morphological and DNA data
                </article-title><source>Zookeys</source><day>13</day><month>1</month><year>2012</year><volume>2012</volume><issue>165</issue><fpage>57</fpage><lpage>105</lpage><pub-id pub-id-type="doi">10.3897/zookeys.165.2206</pub-id></mixed-citation></tp:treatment-meta><tp:nomenclature><tp:taxon-name>
                        <tp:taxon-name-part taxon-name-part-type="genus">Calisto</tp:taxon-name-part>
                        <tp:taxon-name-part taxon-name-part-type="species">muripetens</tp:taxon-name-part>
                    <object-id xmlns:xlink="http://www.w3.org/1999/xlink" xlink:type="simple">http://species-id.net/wiki/Calisto_muripetens</object-id>
                    </tp:taxon-name><tp:taxon-authority>Bates, 1939</tp:taxon-authority><tp:taxon-status xmlns:xlink="http://www.w3.org/1999/xlink" xlink:type="simple">stat. n.</tp:taxon-status><xref ref-type="fig" rid="F2">Figs 13–15</xref><xref ref-type="fig" rid="F4">36</xref><xref ref-type="fig" rid="F5">44</xref><xref ref-type="fig" rid="F6">52</xref><xref ref-type="fig" rid="F7">56, 58</xref><xref ref-type="fig" rid="F9">66</xref><tp:nomenclature-citation-list><tp:nomenclature-citation><tp:taxon-name>Calisto smintheus muripetens</tp:taxon-name><comment><xref ref-type="bibr" rid="B3">Bates 1939</xref>: 3, <xref ref-type="bibr" rid="B27">Michener 1943</xref>: 6, <xref ref-type="bibr" rid="B29">Munroe 1950</xref>: 226, <xref ref-type="bibr" rid="B44">Torre 1952</xref>: 62, <xref ref-type="bibr" rid="B45">Torre 1954</xref>: 120, <xref ref-type="bibr" rid="B46">Torre 1968</xref>: 20</comment></tp:nomenclature-citation><tp:nomenclature-citation><tp:taxon-name>Calisto sibylla muripetens</tp:taxon-name><comment><xref ref-type="bibr" rid="B14">Fontenla and Rodríguez 1990</xref>: 8, <xref ref-type="bibr" rid="B38">Smith et al. 1994</xref>: 57, <xref ref-type="bibr" rid="B26">Lamas 2004</xref>: 207</comment></tp:nomenclature-citation></tp:nomenclature-citation-list></tp:nomenclature><tp:treatment-sec sec-type="Diagnosis"><title>Diagnosis.</title><p><italic><tp:taxon-name>Calisto muripentens</tp:taxon-name></italic> is similar to several Cuban congeners. From the more similar <italic><tp:taxon-name>Calisto bradleyi</tp:taxon-name></italic> and <italic><tp:taxon-name>Calisto occulta</tp:taxon-name></italic>, both with three white dots at the UNHW with the middle one distinctly larger, <italic><tp:taxon-name>Calisto muripetens</tp:taxon-name></italic> differs by its androconial patch, without the apical lobe present in the first and occupying a larger area of wing than in the second. Their female genitalia are also different, being the corpus bursae smaller in <italic><tp:taxon-name>Calisto muripetens</tp:taxon-name></italic> than in <italic><tp:taxon-name>Calisto occulta</tp:taxon-name></italic>, and the dorsal crown taller in the first than in <italic><tp:taxon-name>Calisto bradleyi</tp:taxon-name></italic>.It differs from <italic><tp:taxon-name>Calisto smintheus</tp:taxon-name></italic>, <italic><tp:taxon-name>Calisto brochei</tp:taxon-name></italic>,and <italic><tp:taxon-name>Calisto herophile</tp:taxon-name></italic>, which have four white dots at the UNHW, by having only three white dots at that part of wings with the one at M<sub>2</sub>–M<sub>3</sub> interspace distinctly larger. Other differences with <italic><tp:taxon-name>Calisto smintheus</tp:taxon-name></italic> and <italic><tp:taxon-name>Calisto brochei</tp:taxon-name></italic> are detailed in their respective Diagnosis sections. From <italic><tp:taxon-name>Calisto herophile</tp:taxon-name></italic>, it also differs by the larger area occupied by its androconial patch and its size, larger on the average, 18–22 mm of FWL versus 14–19 mm in males, and 20–23 mm versus 17–21 mm in females. The Hispaniolan <italic><tp:taxon-name>Calisto confusa</tp:taxon-name></italic>, <italic><tp:taxon-name>Calisto hysius</tp:taxon-name></italic>, <italic><tp:taxon-name>Calisto obscura</tp:taxon-name></italic>,and <italic><tp:taxon-name>Calisto pauli</tp:taxon-name></italic> are superficially similar but are smaller,and have four white dots at the UNHW.</p></tp:treatment-sec><tp:treatment-sec sec-type="Description"><title>Description.</title><p>FWL: 18–22 mm ♂, 20–23 mm ♀. Male UPFW uniform grayish brown except androconial patch, dark brown almost black (<xref ref-type="fig" rid="F2">Fig. 13</xref>). Androconial patch distinct from surrounding areas, about one half the length of FW, approximately triangular in shape with apex and outer margin rounded, anterior margin entering into cell (<xref ref-type="fig" rid="F4">Fig. 36</xref>). Male UPHW dark grayish brown, paler at outer third. Female UP of wings uniform grayish brown, paler than male (<xref ref-type="fig" rid="F2">Fig. 14</xref>). UNFW cell red patch variable in size, occupying from apical third to entire cell. Pdl edged by scarce pale yellow scaling. HW background brown mixed with pale yellow and, in less extent, ochre scales (<xref ref-type="fig" rid="F2">Fig. 15</xref>). Post discal area on UNHW with three white dots at M<sub>1</sub>–M<sub>2</sub>, M<sub>2</sub>–M<sub>3</sub>, M3–Cu<sub>1</sub>, with that on M<sub>2</sub>–M<sub>3</sub> larger, smaller dots can gone in rubbed specimens. Male genitalia with tegumen about two thirds the length of uncus, dorsally flat and posteriorly rounded (<xref ref-type="fig" rid="F5">Fig. 44</xref>); uncus gradually tapering and curved from base to apex, base rounded; valvae base broad; digitiform projection of valvae short and stout with ventral margin slightly concave; aedeagus straight at basal two thirds with a left curve at apical third in dorsal view. Female genitalia with dorsal crown tall (<xref ref-type="fig" rid="F6">Fig. 52</xref>); corpus bursae somewhat broad, near equal in length to ductus bursae.</p></tp:treatment-sec><tp:treatment-sec sec-type="Type material"><title>Type material.</title><p>Holotype♂: Trinidad Mountains, Buenos Aires 2500–3500 ft, <named-content xmlns:xlink="http://www.w3.org/1999/xlink" content-type="dwc:verbatimCoordinates" xlink:type="simple">21°59'13"N, 80°11'20"W</named-content>, 8–14 May 1936, P. J. Darlington. MCZ, not examined. Paratypes 1 ♂, 2 ♀: same locality as for holotype, 4 May 1932, S. C. Bruner &amp; A. Otero. MCZ, not examined.</p></tp:treatment-sec><tp:treatment-sec sec-type="Additional material"><title>Additional material.</title><p> 11 ♂, 4 ♀. <bold>Cienfuegos:</bold> same locality as for holotype, 16/VI/1967, slide RNA272(wings) (1 ♀); carretera a Pico San Juan, V/1986, J. L. Fontenla, slide RNA268(wings)/284 (legs &amp; labial palpus) (3 ♂); Pico San Juan 1140 m, <named-content xmlns:xlink="http://www.w3.org/1999/xlink" content-type="dwc:verbatimCoordinates" xlink:type="simple">21°59'25"N, 80°08'50"W</named-content>, V/2006, R. Núñez, DNA voucher PM15–02 (M048) (3 ♂); Carso de Buenos Aires 725 m, <named-content xmlns:xlink="http://www.w3.org/1999/xlink" content-type="dwc:verbatimCoordinates" xlink:type="simple">21°59'13"N, 80°11'20"W</named-content>, V/2006, R. Núñez, genitalia ♀ in glycerin, slides RNA197/236(wings), DNA vouchers PM07–08 (M009), PM07–11 (M018) (1 ♂, 1 ♀); ladera norte de Pico Cuevita 900 m, <named-content xmlns:xlink="http://www.w3.org/1999/xlink" content-type="dwc:verbatimCoordinates" xlink:type="simple">21°59'13"N, 80°10'18"W</named-content>, V/2006, R. Núñez, genitalia ♂ in glycerin, slides RNA193(androconial scales)/200(legs &amp; labial palpus)/235 (wings) (1 ♂). <bold>Sancti Spiritus</bold>: Topes de Collantes, Mi Retiro 800 m, <named-content xmlns:xlink="http://www.w3.org/1999/xlink" content-type="dwc:verbatimCoordinates" xlink:type="simple">21°53'41"N, 80°01'02"W</named-content>, V/2002, R. Núñez, genitalia ♂ &amp; ♀ in glycerin, slides RNA166/199/241(wings) /209/210(legs &amp; labial palpus), DNA voucher PM15–01 (M047) (3♂, 2♀). CZACC.</p></tp:treatment-sec><tp:treatment-sec sec-type="Distribution"><title>Distribution.</title><p><italic><tp:taxon-name>Calisto muripetens</tp:taxon-name></italic> is restricted to a few localities in the central Cuban mountains: the Guamuhaya massif, above 750 m and up to 1140 m on Pico San Juan, the highest peak (<xref ref-type="fig" rid="F7">Figs 56, 58</xref>).</p></tp:treatment-sec><tp:treatment-sec sec-type="Immature stages"><title>Immature stages.</title><p> Unknown.</p></tp:treatment-sec><tp:treatment-sec sec-type="Habitat and biology"><title>Habitat and biology.</title><p>The species inhabits evergreen forests of the mogotes vegetation complex, limestone hills of vertical slopes, and rainforests, flying mostly in shady places.</p></tp:treatment-sec><tp:treatment-sec sec-type="Remarks"><title>Remarks.</title><p> <italic><tp:taxon-name>Calisto smintheus muripetens</tp:taxon-name></italic> type series was not available for study. Online pictures of MCZ insect type material, last accessed in 9<sup>th</sup> October 2011, do not include them. However, examination of original description leaves no doubt of its identity. <italic><tp:taxon-name>Calisto muripetens</tp:taxon-name></italic> differs from <italic><tp:taxon-name>Calisto herophile</tp:taxon-name></italic>, the only other species in its range, by its larger size, darker color pattern and structure of the genitalia of both sexes.</p><!--PageBreak--><p><italic><tp:taxon-name>Calisto muripetens</tp:taxon-name></italic> is closest to <italic><tp:taxon-name>Calisto occulta</tp:taxon-name></italic>, a new species described below from NSB, the northeastern Cuban mountain range. Besides differences noted at the Diagnosis section, <italic><tp:taxon-name>Calisto muripetens</tp:taxon-name></italic> has other differences with <italic><tp:taxon-name>Calisto occulta</tp:taxon-name></italic>. These include the proportionally larger genitalia of the latter with the aedeagus with an enlarged base, swollen both in dorsal and lateral view.</p><p>As with <italic><tp:taxon-name>Calisto brochei</tp:taxon-name></italic>, two individuals of <italic><tp:taxon-name>Calisto muripetens</tp:taxon-name></italic> (PM07-08 and PM07-11) did not group together in both the nuclear and the mitochondrial data analyses (<xref ref-type="fig" rid="F9">Fig. 66</xref>). A third individual, PM15-02, groups together with PM07-08 in the COI tree in a clade sister to <italic><tp:taxon-name>Calisto occulta</tp:taxon-name></italic>. The relationships of PM07-11 are unresolved in the mitochondrial data set being located in an unresolved clade containing <italic><tp:taxon-name>Calisto herophile</tp:taxon-name></italic> <italic>s.l.</italic> and <italic><tp:taxon-name>Calisto bradleyi</tp:taxon-name></italic>; however, this individual is sister to <italic><tp:taxon-name>Calisto bradleyi</tp:taxon-name></italic> based on the nuclear markers (<xref ref-type="fig" rid="F9">Fig. 66B</xref>). This pattern suggests either hybridization or retained ancestral polymorphisms (see Discussion for further discussion on the potential causes of polyphyletic multiple haplotypes in <italic><tp:taxon-name>Calisto</tp:taxon-name></italic>).</p></tp:treatment-sec><tp:treatment-sec><!--Section generated to contain objects referenced in tp:taxon-treatment.--><fig id="F2" position="float" orientation="portrait"><label>Figures 13–24.</label><caption><p> Cuban <italic><tp:taxon-name>Calisto</tp:taxon-name></italic> adults. <bold>13</bold> <italic><tp:taxon-name>Calisto muripetens</tp:taxon-name></italic> ♂upper side, Cienfuegos, Pico San Juan <bold>14</bold> <italic><tp:taxon-name>Calisto muripetens</tp:taxon-name></italic> ♀upper side, Sancti Spiritus, Topes de Collantes <bold>15</bold> <italic><tp:taxon-name>Calisto muripetens</tp:taxon-name></italic> ♂under side <bold>16</bold> <italic><tp:taxon-name>Calisto occulta</tp:taxon-name></italic>, new species,holotype ♂upper side, Guantánamo, Baracoa, Monte Iberia plateau, Tetas de Julia <bold>17</bold> <italic><tp:taxon-name>Calisto occulta</tp:taxon-name></italic>, new species,paratype♀upper side, same locality <bold>18</bold> <italic><tp:taxon-name>Calisto occulta</tp:taxon-name></italic>, new species,holotype ♂under side <bold>19</bold> <italic><tp:taxon-name>Calisto bradleyi</tp:taxon-name></italic> ♂upper side, Pinar del Río, base norte mogote Dos Hermanas <bold>20</bold> <italic><tp:taxon-name>Calisto bradleyi</tp:taxon-name></italic> ♀upper side, same locality <bold>21</bold> <italic><tp:taxon-name>Calisto bradleyi</tp:taxon-name></italic> ♂under side <bold>22</bold> <italic><tp:taxon-name>Calisto herophile</tp:taxon-name></italic> ♂upper side, Matanzas, Varadero, Varahicacos <bold>23</bold> <italic><tp:taxon-name>Calisto herophile</tp:taxon-name></italic> ♀upper side, Artemisa, Sierra del Rosario, El Taburete <bold>24</bold> <italic><tp:taxon-name>Calisto herophile</tp:taxon-name></italic> ♂under side.</p></caption><graphic xmlns:xlink="http://www.w3.org/1999/xlink" xlink:href="ZooKeys-165-057-g002.jpg" position="float" orientation="portrait" xlink:type="simple"/></fig><fig id="F4" position="float" orientation="portrait"><label>Figures 32–39.</label><caption><p> Shape and location of androconial patch, under side lines, ocelli, white dots and realted veins in Cuban species of <italic><tp:taxon-name>Calisto</tp:taxon-name></italic>. <bold>32</bold> <italic><tp:taxon-name>Calisto israeli</tp:taxon-name></italic> <bold>33</bold> <italic><tp:taxon-name>Calisto smintheus</tp:taxon-name></italic> <bold>34</bold> <italic><tp:taxon-name>Calisto brochei</tp:taxon-name></italic> <bold>35</bold> <italic><tp:taxon-name>Calisto bruneri</tp:taxon-name></italic> <bold>36</bold> <italic><tp:taxon-name>Calisto muripetens</tp:taxon-name></italic> <bold>37</bold> <italic><tp:taxon-name>Calisto occulta</tp:taxon-name></italic>, new species <bold>38</bold> <italic><tp:taxon-name>Calisto bradleyi</tp:taxon-name></italic> <bold>39</bold> <italic><tp:taxon-name>Calisto herophile</tp:taxon-name></italic> Abbreviations: al– anal lobe, dl– discal line, pdl– postdiscal line, stl– subterminal lines, M<sub>1</sub>– median vein 1, M<sub>2</sub>– median vein 2, M<sub>3</sub>– median vein 3, Cu<sub>1</sub>– cubital vein 1, Cu<sub>2</sub>– cubital vein 2, Rs– radial sector.</p></caption><graphic xmlns:xlink="http://www.w3.org/1999/xlink" xlink:href="ZooKeys-165-057-g004.jpg" position="float" orientation="portrait" xlink:type="simple"/></fig><fig id="F5" position="float" orientation="portrait"><label>Figures 40–47.</label><caption><p> Male genitalia of Cuban <italic><tp:taxon-name>Calisto</tp:taxon-name></italic> from top to bottom: main body in lateral view aedeagus in lateral view and aedeagus in dorsal view. <bold>40</bold> <italic><tp:taxon-name>Calisto israeli</tp:taxon-name></italic> <bold>41</bold> <italic><tp:taxon-name>Calisto smintheus</tp:taxon-name></italic> <bold>42</bold> <italic><tp:taxon-name>Calisto brochei</tp:taxon-name></italic> <bold>43</bold> <italic><tp:taxon-name>Calisto bruneri</tp:taxon-name></italic> <bold>44</bold> <italic><tp:taxon-name>Calisto muripetens</tp:taxon-name></italic> <bold>45</bold> <italic><tp:taxon-name>Calisto occulta</tp:taxon-name></italic> new species <bold>46</bold> <italic><tp:taxon-name>Calisto bradleyi</tp:taxon-name></italic> <bold>47</bold> <italic><tp:taxon-name>Calisto herophile</tp:taxon-name></italic> Abbreviations: <bold>un</bold> uncus <bold>t</bold> tegumen <bold>f</bold> lateral fold of uncus <bold>g</bold> gnathos <bold>v</bold> vinculum <bold>sc</bold> saccus <bold>dg</bold> digitiform projection of valve <bold>bv</bold> base of valve <bold>ab</bold> aedeagus base <bold>fp</bold> flattened processes <bold>lc</bold> left curves. Scale bar 0.5 mm.</p></caption><graphic xmlns:xlink="http://www.w3.org/1999/xlink" xlink:href="ZooKeys-165-057-g005.jpg" position="float" orientation="portrait" xlink:type="simple"/></fig><fig id="F6" position="float" orientation="portrait"><label>Figures 48–55.</label><caption><p> Female genitalia of Cuban <italic><tp:taxon-name>Calisto</tp:taxon-name></italic>, ventral view <bold>48</bold> <italic><tp:taxon-name>Calisto israeli</tp:taxon-name></italic> <bold>49</bold> <italic><tp:taxon-name>Calisto smintheus</tp:taxon-name></italic> <bold>50</bold> <italic><tp:taxon-name>Calisto brochei</tp:taxon-name></italic> <bold>51</bold> <italic><tp:taxon-name>Calisto bruneri</tp:taxon-name></italic> <bold>52</bold> <italic><tp:taxon-name>Calisto muripetens</tp:taxon-name></italic> <bold>53</bold> <italic><tp:taxon-name>Calisto occulta</tp:taxon-name></italic>, new species <bold>54</bold> <italic><tp:taxon-name>Calisto bradleyi</tp:taxon-name></italic> <bold>55</bold> <italic><tp:taxon-name>Calisto herophile</tp:taxon-name></italic>. Abbreviations: <bold>dc</bold> dorsal crown <bold>st</bold> sterigmal ring <bold>vf</bold> ventral fold of sterigmal ring <bold>il</bold> inner loop of sterigmal ring <bold>db</bold> ductus bursae <bold>cb</bold> corpus bursae <bold>sg</bold> signa. Scale bar 0.5 mm.</p></caption><graphic xmlns:xlink="http://www.w3.org/1999/xlink" xlink:href="ZooKeys-165-057-g006.jpg" position="float" orientation="portrait" xlink:type="simple"/></fig><fig id="F7" position="float" orientation="portrait"><label>Figures 56–59.</label><caption><p> Geographical distribution of Cuban species of <italic><tp:taxon-name>Calisto</tp:taxon-name></italic>. <bold>56</bold> Location of four Cuban major mountains ranges <bold>57</bold> Right rectangle in figure 56, distribution of <italic><tp:taxon-name>Calisto israeli</tp:taxon-name></italic>, <italic><tp:taxon-name>Calisto brochei</tp:taxon-name></italic>, <italic><tp:taxon-name>Calisto bruneri</tp:taxon-name></italic>, <italic><tp:taxon-name>Calisto occulta</tp:taxon-name></italic>, new species, and<italic><tp:taxon-name>Calisto herophile</tp:taxon-name></italic> at Nipe– Sagua– Baraoca mountain range, north, and <italic><tp:taxon-name>Calisto smintheus</tp:taxon-name></italic> and<italic><tp:taxon-name>Calisto herophile</tp:taxon-name></italic> at Sierra Maestra range, south<bold>58</bold> Central rectangle in figure 56, distribution of <italic><tp:taxon-name>Calisto muripetens</tp:taxon-name></italic> and <italic><tp:taxon-name>Calisto herophile</tp:taxon-name></italic> at Guamuhaya mountain range, central Cuba <bold>59</bold> Left rectangle in figure 56, distribution of <italic><tp:taxon-name>Calisto bradleyi</tp:taxon-name></italic> and <italic><tp:taxon-name>Calisto herophile</tp:taxon-name></italic> at Guaniguanico mountain range, western Cuba.</p></caption><graphic xmlns:xlink="http://www.w3.org/1999/xlink" xlink:href="ZooKeys-165-057-g007.jpg" position="float" orientation="portrait" xlink:type="simple"/></fig><fig id="F9" position="float" orientation="portrait"><label>Figure 66.</label><caption><p> <bold>A</bold> Phylogenetic hypothesis based on a Bayesian analysis of COI data <bold>B</bold> Phylogenetic hypothsis for Cuban <italic><tp:taxon-name>Calisto</tp:taxon-name></italic> based on five nuclear gene regions. For both figures, numbers to the right of nodes give the posterior probability of the node. Lineages leading to species are coloured.</p></caption><graphic xmlns:xlink="http://www.w3.org/1999/xlink" xlink:href="ZooKeys-165-057-g009.jpg" position="float" orientation="portrait" xlink:type="simple"/></fig></tp:treatment-sec><ref-list><ref id="B3"><mixed-citation xmlns:xlink="http://www.w3.org/1999/xlink" xlink:type="simple"><person-group><name name-style="western"><surname>Bates</surname><given-names>M</given-names></name></person-group> (<year>1939</year>)<article-title> Notes on Cuban butterflies II.</article-title><source>Memorias de la Sociedad Cubana de Historia Natural </source><volume>13</volume> (<issue>1</issue>): <fpage>1</fpage>-<lpage>4</lpage>.</mixed-citation></ref><ref id="B27"><mixed-citation xmlns:xlink="http://www.w3.org/1999/xlink" xlink:type="simple"><person-group><name name-style="western"><surname>Michener</surname><given-names>CD</given-names></name></person-group> (<year>1943</year>)<article-title> A review of the genus <italic>Calisto</italic> (Lepidoptera, Satyridae).</article-title><source>American Museum Novitates </source><volume>1236</volume>: <fpage>1</fpage>-<lpage>6</lpage>.</mixed-citation></ref><ref id="B29"><mixed-citation xmlns:xlink="http://www.w3.org/1999/xlink" xlink:type="simple"><person-group><name name-style="western"><surname>Munroe</surname><given-names>EG</given-names></name></person-group> (<year>1950</year>)<article-title> The systematics of <italic>Calisto</italic> (Lepidoptera, Satyrinae), with remarks on the evolutionary and zoogeographic significance of the genus.</article-title><source>Journal of the New York Entomological Society </source><volume>58</volume> (<issue>4</issue>): <fpage>211</fpage>-<lpage>241</lpage>.</mixed-citation></ref><ref id="B44"><mixed-citation xmlns:xlink="http://www.w3.org/1999/xlink" xlink:type="simple"><person-group><name name-style="western"><surname>Torre</surname><given-names>SL de la</given-names></name></person-group> (<year>1952</year>)<article-title> Datos taxonómicos sobre lepidópteros, con notas sobre algunas species cubanas, segunda parte.</article-title><source>Memorias de la Sociedad Cubana de Historia Natural </source><volume>21</volume> (<issue>1</issue>): <fpage>61</fpage>-<lpage>70</lpage>.</mixed-citation></ref><ref id="B45"><mixed-citation xmlns:xlink="http://www.w3.org/1999/xlink" xlink:type="simple"><person-group><name name-style="western"><surname>Torre</surname><given-names>SL de la</given-names></name></person-group> (<year>1954</year>)<article-title> An annotated listo of the butterflies and skippers of Cuba (Lepidoptera: Rhopalocera).</article-title><source>Journal of the New York Entomological Society </source><volume>62</volume> (<issue>2</issue>): <fpage>113</fpage>-<lpage>128</lpage>.</mixed-citation></ref><ref id="B46"><mixed-citation xmlns:xlink="http://www.w3.org/1999/xlink" xlink:type="simple"><person-group><name name-style="western"><surname>Torre</surname><given-names>SL de la</given-names></name></person-group> (<year>1968</year>)<source> Revisión de las especies cubanas de la familia Satyridae (Lepidoptera, Rhopalocera), con la descripción de una nueva especie. Ciencias Biológicas, serie4, 3: 1–24.</source></mixed-citation></ref><ref id="B14"><mixed-citation xmlns:xlink="http://www.w3.org/1999/xlink" xlink:type="simple"><person-group><name name-style="western"><surname>Fontenla</surname><given-names>JL</given-names></name><name name-style="western"><surname>Rodríguez</surname><given-names>R</given-names></name></person-group> (<year>1990</year>)<article-title> Sistema de poblaciones de <italic>Calisto sibylla</italic> Bates, 1934 (Lepidoptera, Satyridae) en Cuba.</article-title><source>Poeyana </source><volume>395</volume>: <fpage>1</fpage>-<lpage>13</lpage>.</mixed-citation></ref><ref id="B38"><mixed-citation xmlns:xlink="http://www.w3.org/1999/xlink" xlink:type="simple"><person-group><name name-style="western"><surname>Smith</surname><given-names>DS</given-names></name><name name-style="western"><surname>Miller</surname><given-names>LD</given-names></name><name name-style="western"><surname>Miller</surname><given-names>JY</given-names></name></person-group> (<year>1994</year>)<source> The Butterflies of the West Indies and South Florida.</source><publisher-name>Oxford University Press</publisher-name>, <publisher-loc>New York</publisher-loc>, <lpage>284</lpage> pp.</mixed-citation></ref><ref id="B26"><mixed-citation xmlns:xlink="http://www.w3.org/1999/xlink" xlink:type="simple"><person-group><name name-style="western"><surname>Lamas</surname><given-names>G</given-names></name></person-group><role>(Ed)</role> (<year>2004</year>)<source> Atlas of Neotropical Lepidoptera: Checklist: Part 4A. Hesperioidea-Papilionoidea. Vol. 5. Association for Tropical Lepidoptera, Gainesville, xxxvi + 439 pp.</source></mixed-citation></ref></ref-list></tp:taxon-treatment>
