# Supplementary material for: Cuban Calisto (Lepidoptera, Nymphalidae, Satyrinae), a review based on morphological and DNA data
Source: Zookeys. 2012 Jan 13;(165):57–105. doi: 10.3897/zookeys.165.2206 (PMC3272634; doi:10.3897/zookeys.165.2206)
Supplement: XML Treatment for Calisto occulta [file zookeys.165.2206-treatment6.xml]

<!DOCTYPE tp:taxon-treatment
  PUBLIC "-//TaxonX//DTD Taxonomic Treatment Publishing DTD v0 20100105//EN" "tax-treatment-NSO.dtd">
<tp:taxon-treatment xmlns:tp="http://www.plazi.org/taxpub"><tp:treatment-meta><mixed-citation publication-type="journal"><person-group><name><surname>Aguila</surname><given-names>Rayner Núñez</given-names></name><name><surname>Plasencia</surname><given-names>Edelquis Oliva</given-names></name><name><surname>Maravi</surname><given-names>Pavel F. Matos</given-names></name><name><surname>Wahlberg</surname><given-names>Niklas</given-names></name></person-group><article-title>Cuban 
                    <italic>Calisto</italic> (Lepidoptera, Nymphalidae, Satyrinae), a review based on morphological and DNA data
                </article-title><source>Zookeys</source><day>13</day><month>1</month><year>2012</year><volume>2012</volume><issue>165</issue><fpage>57</fpage><lpage>105</lpage><pub-id pub-id-type="doi">10.3897/zookeys.165.2206</pub-id></mixed-citation></tp:treatment-meta><tp:nomenclature><tp:taxon-name>
                        <tp:taxon-name-part taxon-name-part-type="genus">Calisto</tp:taxon-name-part>
                        <tp:taxon-name-part taxon-name-part-type="species">occulta</tp:taxon-name-part>
                    <object-id xmlns:xlink="http://www.w3.org/1999/xlink" xlink:type="simple">urn:lsid:zoobank.org:act:96685BEF-1929-4005-802D-F5C3C82BD2C4</object-id>
                    <object-id xmlns:xlink="http://www.w3.org/1999/xlink" xlink:type="simple">http://species-id.net/wiki/Calisto_occulta</object-id>
                    </tp:taxon-name><tp:taxon-authority>Núñez</tp:taxon-authority><tp:taxon-status xmlns:xlink="http://www.w3.org/1999/xlink" xlink:type="simple">sp. n.</tp:taxon-status><xref ref-type="fig" rid="F2">Figs 16–18</xref><xref ref-type="fig" rid="F3">29</xref><xref ref-type="fig" rid="F4">37</xref><xref ref-type="fig" rid="F5">45</xref><xref ref-type="fig" rid="F6">53</xref><xref ref-type="fig" rid="F7">56, 57</xref><xref ref-type="fig" rid="F8">60–62</xref><xref ref-type="fig" rid="F9">66</xref><xref ref-type="fig" rid="F12">83–89</xref><tp:nomenclature-citation-list><tp:nomenclature-citation><tp:taxon-name>Calisto</tp:taxon-name><comment> sp., <xref ref-type="bibr" rid="B31">Núñez 2009</xref>: 56</comment></tp:nomenclature-citation></tp:nomenclature-citation-list></tp:nomenclature><tp:treatment-sec sec-type="Diagnosis"><title>Diagnosis.</title><p><italic><tp:taxon-name>Calisto occulta</tp:taxon-name></italic> is more similar to <italic><tp:taxon-name>Calisto muripetens</tp:taxon-name></italic> and <italic><tp:taxon-name>Calisto bradleyi</tp:taxon-name></italic> than other Cuban relatives. Characters separating <italic><tp:taxon-name>Calisto occulta</tp:taxon-name></italic> from <italic><tp:taxon-name>Calisto muripetens</tp:taxon-name></italic> are discussed above, at the Diagnosis section of the latter. From <italic><tp:taxon-name>Calisto bradleyi</tp:taxon-name></italic>, <italic><tp:taxon-name>Calisto occulta</tp:taxon-name></italic> differs by its darker color, its androconial patch without apical lobe, the slight red suffusion below cell at the UNFW, and its proportionally larger male and female genitalia. From the remainder Cuban species and from Bahaman ones with similar pattern, <italic><tp:taxon-name>Calisto occulta</tp:taxon-name></italic> can be separated by having fewer white dots at the UNHW (except <italic><tp:taxon-name>Calisto bruneri</tp:taxon-name></italic>), its proportionally larger male and female genitalia, and the presence of a slight red suffusion below the cell at UNFW.The Hispaniolan <italic><tp:taxon-name>Calisto confusa</tp:taxon-name></italic>, <italic><tp:taxon-name>Calisto hysius</tp:taxon-name></italic>, <italic><tp:taxon-name>Calisto obscura</tp:taxon-name></italic>,and <italic><tp:taxon-name>Calisto pauli</tp:taxon-name></italic> are superficially similar but are smaller,and have four white dots at the UNHW.</p></tp:treatment-sec><tp:treatment-sec sec-type="Adult"><title>Adult.</title><p> Male (<xref ref-type="fig" rid="F2">Figs 16, 18</xref>, <xref ref-type="fig" rid="F3">29</xref>, <xref ref-type="fig" rid="F4">37</xref>) – FWL: 17–20 mm. <italic>Head</italic>: antennae dark brown, UN pale yellow at basal third and UP orange at club; eyes black, hairy, delimited by a pale yellow band; labial palpi dark brown on UN, pale yellow on UP, middle and basal segments rough. <italic>Thorax</italic>: UPFW uniform grayish brown except androconial patch, dark brown almost black. Androconial patch slightly distinct from surrounding areas, about two fifths the length of FW, approximately triangular in shape with apex rounded, anterior margin entering into cell and apex reaching M<sub>3</sub> origin (<xref ref-type="fig" rid="F4">Fig. 37</xref>). UPHW darker than FW, about the same hue of androconial patch. UNFW brown, slightly posterior to pdl (<xref ref-type="fig" rid="F2">Figs 18</xref>, <xref ref-type="fig" rid="F3">29</xref>); a red patch in outer half of cell with outer margin edged by dl, patch posterior margin diagonal between anterior <!--PageBreak-->and posterior limits of cell; a slight red scaling below cell; dl, pdl and both stl darker than background; basal third of costa and outer edge of pdl with grayish white scales; ocellus black encircled by a pale yellow ring laying M<sub>1</sub>–M<sub>3</sub>, with two white pupils laying midway between M<sub>1</sub>– M<sub>2</sub> and M<sub>2</sub>–M<sub>3</sub>, the posterior one more basad. UNHW brown mixed with pale yellow and grayish white scales; pdl and stl outer edged with pale yellow scales around ocellus; pdl area with three white dots at M<sub>1</sub>– M<sub>2</sub>, M<sub>2</sub>–M<sub>3</sub> and M<sub>3</sub>–Cu<sub>1</sub>, with that on the middle greatly enlarged, dots surrounded by scattered whitish lilac scales; ocellus large, broad, laying between Cu<sub>1</sub> and Cu<sub>2</sub>, black with a bluish white pupil at base and surrounded by a yellowish ochre ring outer edged by a ferruginous suffusion; tornal lobe slightly developed, black, innerly edge with pale yellow; legs dark brown, inner side of femora pale yellow, tibiae and tarsi white on external side. <italic>Abdomen</italic>: UP dark brown, UN pale yellowish brown. <italic>Genitalia</italic> (<xref ref-type="fig" rid="F5">Fig. 45</xref>): uncus having typical bird’s beak shape with a dorsal keel and gradually tapering toward apex, arched at apical half, base protuberant and rounded, separated from tegumen by a single dorsal notch; tegumen hood shaped, dorsally flat but rounded at anterior end, approximately one half the length of uncus, lateral fold narrow, extending ventrally along vinculum; gnathos spine shaped, approximately 0.3 the length of uncus; valvae elongated with a broad base, digitiform projection of valvae stout with a very broad base and slightly concave at venter, extending toward apical third of uncus, joins to main body relatively sclerotized; saccus developed, finger–like at anterior half and flattened, slightly convex, toward venter on posterior half; aedeagus robust and slightly arched ventrad at middle, straight at basal two thirds with a strong left curve at apical third in dorsal view, moderately swollen toward basal half both in lateral and dorsal view, ventrally divided from basal third to bifid terminus, ending in a pair of ventral triangular flattened processes.</p><p>Female (<xref ref-type="fig" rid="F2">Fig. 17</xref>) – FWL: 18–21 mm. Similar to male except: UP of wings uniform dark brown; UNFW with red scaling below cell more distinct than in male, below lower limit of cell. <italic>Genitalia</italic> (<xref ref-type="fig" rid="F6">Fig. 53</xref>): large in proportion to body; sterigmal ring rounded and well developed, dorsal crown broad and symmetrical, ring almost entirely covered by a ventral fold slightly sclerotized; inner sterigmal loop large, sclerotized, left arched in ventral view almost reaching anterior margin of ring; ductus bursae originated at left side of sterigmal ring in ventral view, membranous; ductus seminalis arising close to origin of ductus bursae; corpus bursae greatly enlarged, broad, approximately the same length of ductus bursae, signa formed by two parallel columns of numerous transverse rows of small irregular sclerotized processes.</p><fig id="F12" position="float" orientation="portrait"><label>Figures 83–89.</label><caption><p> Imatures stages of <italic><tp:taxon-name>Calisto occulta</tp:taxon-name></italic>, new species. <bold>83</bold> First instar <bold>84</bold> Fourth instar <bold>85</bold> Sixth instar, lateral view <bold>86</bold> Sixth instar, dorsal view <bold>87</bold> Sixth instar head capsule, scale bar 1 mm. <bold>88</bold> Pupa, lateral view <bold>89</bold> Pupa, ventral view.</p></caption><graphic xmlns:xlink="http://www.w3.org/1999/xlink" xlink:href="ZooKeys-165-057-g012.jpg" position="float" orientation="portrait" xlink:type="simple"/></fig></tp:treatment-sec><tp:treatment-sec sec-type="Holotype"><title>Holotype.</title><p>♂: Guantánamo, Baracoa, Monte Iberia plateau, Tetas de Julia 650 m, <named-content xmlns:xlink="http://www.w3.org/1999/xlink" content-type="dwc:verbatimCoordinates" xlink:type="simple">20°27'47"N, 74°45'13.3"W</named-content>, 20/V/2007, R. Núñez, DNA voucher PM07–10 (M017). CZACC.</p></tp:treatment-sec><tp:treatment-sec sec-type="Paratypes"><title>Paratypes.</title><p> 7 ♂, 3 ♀: Holguín, Moa, Yamanigüey 75 m, <named-content xmlns:xlink="http://www.w3.org/1999/xlink" content-type="dwc:verbatimCoordinates" xlink:type="simple">20°34'46.5"N, 74°45'12.2"W</named-content>, 24–27/IX/2009, R. Núñez, DNA voucher PM07–23 (M041) (1 ♂, 1 ♀); same data as for anterior except: ex ova, emerged 28/I/2010, DNA voucher PM07–18 (M035) (1 ♂); same data as for anterior except: emerged 31/I/2010, DNA voucher PM07–19 (M036) (1 ♀); same data as for holotype except genitalia ♂ &amp; ♀<!--PageBreak--> in glycerin, DNA voucher PM07–04 (M004) (1 ♂, 1 ♀); Monte Iberia plateau, campamento ladera norte 600 m, <named-content xmlns:xlink="http://www.w3.org/1999/xlink" content-type="dwc:verbatimCoordinates" xlink:type="simple">20°29'25.5"N, 74°43'51.3"W</named-content>, 18/V/2007, R. Núñez, genitalia in glycerin, slide RNA165(wings) (1 ♂); Baracoa, Monte Iberia, ladera norte 385 m, <named-content xmlns:xlink="http://www.w3.org/1999/xlink" content-type="dwc:verbatimCoordinates" xlink:type="simple">20°29'53"N, 74°43'48"W</named-content>, 1/V/2011, R. Núñez (3 ♂). CZACC.</p></tp:treatment-sec><tp:treatment-sec sec-type="Etymology"><title>Etymology.</title><p> The species name derives from the Latin <italic>occultus</italic> (hidden, reserved) in reference to the cryptic nature of this species that remained hidden between its sympatric congeners until the present work.</p></tp:treatment-sec><tp:treatment-sec sec-type="Distribution"><title>Distribution.</title><p><italic><tp:taxon-name>Calisto occulta</tp:taxon-name></italic> is known from a few localities from the middle part of the NSB Mountains, from the Monte Iberia plateau 14 km north to near Yamanigüey, in northeastern Cuba (<xref ref-type="fig" rid="F7">Figs 56, 57</xref>). It is probable that <italic><tp:taxon-name>Calisto occulta</tp:taxon-name></italic> is more widespread in the NSB in areas where its habitat is preserved.</p></tp:treatment-sec><tp:treatment-sec sec-type="Immature stages"><title>Immature stages.</title><p> Egg &amp; oviposition – Eggs are glued to substrate, are spherical in shape and ivory white in color becoming beige with irregular orange brown spots a day after being laid. Time to hatch 8 to 9 days (n=7).</p><p>First instar larva (<xref ref-type="fig" rid="F12">Fig. 83</xref>) – Head capsule pale orange beige, with two short horns on top. Body beige, bluish white after fed on host leaves, with a dorsal line and three pairs of longitudinal pale brown lines: subdorsal, suprastigmatal, and stigmatal. Dimensions (n=7): head capsule width 0.60–0.62 mm, head capsule height 0.63–0.66 mm, initial total length 2.6–2.7 mm, final total length 3.5–3.8 mm. Duration (n=7): 13–15 days.</p><p>Second to fifth instars (<xref ref-type="fig" rid="F12">Fig. 84</xref>) with the color pattern similar to that of sixth, described below, but paler and less contrasting and without the tranversal ashy gray bands.</p><p>Sixth instar larva (<xref ref-type="fig" rid="F12">Figs 85–87</xref>) – Head capsule beige brown with numerous dark brown dots, a vertical dark brown line from each side reaching horns and joining at epicranial suture, a dark brown line connecting horns with subdorsal lines, horns much reduced; ventral third dark brown, almost balck, with a small rounded pale beige area at frons near clypeus; mandibles amber brown; X–mark of epicranium black with lower arms longer and rounded at tip. Body pale grayish brown, yellow from above spiracles to above prolegs, ventral side, including prolegs brown; dorsum of each segment with a darker “butterfly” like mark formed by small brown striations; lines slightly darker than background, except subdorsal which is pale yellow; each abdominal segment with a transverse ashy gray band at beginning from dorsum to suprastigmatal line; dorsal line edged at beginning of each segment by two black dots encircled in ashy gray; subdorsal lines thinner than dorsal line, wavy, closer to dorsal line at posterior margin of each segment, ending on caudal tails, with black dots on its upper edge aligned with dots of dorsal and suprastigmatal lines; suprastigmatal lines thin, diffuse, above it on each segment a central white dot encircled in brown and another, brown, near posterior margin; stigmatal lines thinner passing dorsal to spiracles encircled in ashy gray; infrastigmatal line thin and diffuse. Dimensions (n=2): head capsule width 2.41–2.57 mm, head capsule height 2.53–2.68 mm, initial total length 14–16 mm, final total length 22–23 mm. Duration (n=2): 30–35 days.</p><p>Pupa (<xref ref-type="fig" rid="F12">Figs 88–89</xref>) – Head and wing sheaths pale brown with a row of black dots at wing sheaths margin; three pairs of frontal black dots: one elongated on eyes and two smaller and rounded on sheaths of legs, one at first third and other nearer to apex; wing <!--PageBreak-->sheaths edged on thorax by a brown line; dorsum of thorax and abdomen pale yellow with transverse rows of tiny black dots, density varies between individuals giving a darker or paler appearance to abdomen; abdomen smooth, with a brown line on sides; last abdominal segment long, stout, cremaster area reduced. Three days before emergence color turns brown on dorsum extending gradually to occupying entire surface. Dimensions (n=2): total length 11–12 mm, maximum width 4.5–4.7 mm. Duration (n=2): 18–19 days.</p></tp:treatment-sec><tp:treatment-sec sec-type="Habitat and biology"><title>Habitat and biology.</title><p>The species inhabits the scrub forests (charrascales) of lowlands and rainforests up to 700 m in the NSB mountain range (<xref ref-type="fig" rid="F8">Figs 60–62</xref>). At Yamanigüey scrub, it flies mostly below shrub shadow avoiding the high temperatures of insolated areas.</p><p>Larvae eat the entire corion after hatching and feed at night, remaining in the lower parts of grasses during day. <italic><tp:taxon-name>Calisto occulta</tp:taxon-name></italic> larvae did not accept well the two grass species supplied as substitute food and only two of seven larvae survived to<!--PageBreak--> pupation after undergoing six instars. Duration of first four instars was about two weeks each whereas fifth and sixth took about three and five respectively. Prepupal period was two to three days long and pupal stage extended for two and a half weeks. Immature development took up to four months. Adult emergence occurred at the beginning of the afternoon, between 14:00 and 15:00. A mated pair was observed at 3:00 pm Monte Iberia north slope in May 2011.</p></tp:treatment-sec><tp:treatment-sec sec-type="Remarks"><title>Remarks.</title><p>It isremarkable that the closest species to <italic><tp:taxon-name>Calisto occulta</tp:taxon-name></italic> is <italic><tp:taxon-name>Calisto muripetens</tp:taxon-name></italic>, an inhabitant of another mountain range. The relationship between them was discussed above. In the following paragraphs we discuss the differences with the remainder Cuban taxa.</p><p>Immature stages also support species status. The first instar of <italic><tp:taxon-name>Calisto occulta</tp:taxon-name></italic> has a pale orange beige head capsule which is almost black in <italic><tp:taxon-name>Calisto smintheus</tp:taxon-name></italic> and <italic><tp:taxon-name>Calisto herophile</tp:taxon-name></italic>. The longitudinal lines are fewer more spaced on sides and dorsum in <italic><tp:taxon-name>Calisto smintheus</tp:taxon-name></italic> and <italic><tp:taxon-name>Calisto occulta</tp:taxon-name></italic> than in <italic><tp:taxon-name>Calisto herophile</tp:taxon-name></italic>. Larvae of fifth and sixth instars of <italic><tp:taxon-name>Calisto occulta</tp:taxon-name></italic> have transverse ashy gray bands at beginning of each segment occupying from dorsum to suprastigmatal line, those lines are absent from <italic><tp:taxon-name>Calisto herophile</tp:taxon-name></italic> larvae. The subdorsal brown dots at metathorax of <italic><tp:taxon-name>Calisto smintheus</tp:taxon-name></italic> are absent in <italic><tp:taxon-name>Calisto occulta</tp:taxon-name></italic>.Pupae also show differences. Those of <italic><tp:taxon-name>Calisto herophile</tp:taxon-name></italic> have several pair of ridges on dorsum of abdomen and are beige, almost immaculate. In <italic><tp:taxon-name>Calisto occulta</tp:taxon-name></italic>, the head and thorax are pale grayish brown and the abdomen, that lacks the dorsal ridges, is beige with numerous black dots and a dark brown stripe at sides. As whole, is more spotted than the pupa of <italic><tp:taxon-name>Calisto herophile</tp:taxon-name></italic> but less than <italic><tp:taxon-name>Calisto smintheus</tp:taxon-name></italic>. Pupal head and cremaster shape are also different between species. Development time and number of larval instars also differ. The complete development took 60 to 70 days in <italic><tp:taxon-name>Calisto herophile</tp:taxon-name></italic> and 80 in <italic><tp:taxon-name>Calisto smintheus</tp:taxon-name></italic> both with five instars and 99 to 120 days and six larval instars in <italic><tp:taxon-name>Calisto occulta</tp:taxon-name></italic>.</p><p>The DNA analyses place all <italic><tp:taxon-name>Calisto occulta</tp:taxon-name></italic> (5 specimens, 2 localities) together, although the nuclear data placed a specimen of <italic><tp:taxon-name>Calisto brochei</tp:taxon-name></italic> within the <italic><tp:taxon-name>Calisto occulta</tp:taxon-name></italic> clade (<xref ref-type="fig" rid="F8">Fig. 66</xref>). Both datasets suggest that <italic><tp:taxon-name>Calisto occulta</tp:taxon-name></italic> is related to <italic><tp:taxon-name>Calisto muripetens</tp:taxon-name></italic>, <italic><tp:taxon-name>Calisto bradleyi</tp:taxon-name></italic> and <italic><tp:taxon-name>Calisto herophile</tp:taxon-name></italic>, perhaps with <italic><tp:taxon-name>Calisto muripetens</tp:taxon-name></italic> being the closest relative. The species is separated from <italic><tp:taxon-name>Calisto herophile</tp:taxon-name></italic> and <italic><tp:taxon-name>Calisto bradleyi</tp:taxon-name></italic> with an average COI distance of 2.28% and 3.09% respectively, while the average COI divergence within <italic><tp:taxon-name>Calisto occulta</tp:taxon-name></italic> sampled from two distinct localities is just 0.98%.</p></tp:treatment-sec><tp:treatment-sec><!--Section generated to contain objects referenced in tp:taxon-treatment.--><fig id="F2" position="float" orientation="portrait"><label>Figures 13–24.</label><caption><p> Cuban <italic><tp:taxon-name>Calisto</tp:taxon-name></italic> adults. <bold>13</bold> <italic><tp:taxon-name>Calisto muripetens</tp:taxon-name></italic> ♂upper side, Cienfuegos, Pico San Juan <bold>14</bold> <italic><tp:taxon-name>Calisto muripetens</tp:taxon-name></italic> ♀upper side, Sancti Spiritus, Topes de Collantes <bold>15</bold> <italic><tp:taxon-name>Calisto muripetens</tp:taxon-name></italic> ♂under side <bold>16</bold> <italic><tp:taxon-name>Calisto occulta</tp:taxon-name></italic>, new species,holotype ♂upper side, Guantánamo, Baracoa, Monte Iberia plateau, Tetas de Julia <bold>17</bold> <italic><tp:taxon-name>Calisto occulta</tp:taxon-name></italic>, new species,paratype♀upper side, same locality <bold>18</bold> <italic><tp:taxon-name>Calisto occulta</tp:taxon-name></italic>, new species,holotype ♂under side <bold>19</bold> <italic><tp:taxon-name>Calisto bradleyi</tp:taxon-name></italic> ♂upper side, Pinar del Río, base norte mogote Dos Hermanas <bold>20</bold> <italic><tp:taxon-name>Calisto bradleyi</tp:taxon-name></italic> ♀upper side, same locality <bold>21</bold> <italic><tp:taxon-name>Calisto bradleyi</tp:taxon-name></italic> ♂under side <bold>22</bold> <italic><tp:taxon-name>Calisto herophile</tp:taxon-name></italic> ♂upper side, Matanzas, Varadero, Varahicacos <bold>23</bold> <italic><tp:taxon-name>Calisto herophile</tp:taxon-name></italic> ♀upper side, Artemisa, Sierra del Rosario, El Taburete <bold>24</bold> <italic><tp:taxon-name>Calisto herophile</tp:taxon-name></italic> ♂under side.</p></caption><graphic xmlns:xlink="http://www.w3.org/1999/xlink" xlink:href="ZooKeys-165-057-g002.jpg" position="float" orientation="portrait" xlink:type="simple"/></fig><fig id="F3" position="float" orientation="portrait"><label>Figures 25–31.</label><caption><p> Live adults of Cuban <italic><tp:taxon-name>Calisto</tp:taxon-name></italic>. <bold>25</bold> <italic><tp:taxon-name>Calisto israeli</tp:taxon-name></italic> <bold>26</bold> <italic><tp:taxon-name>Calisto smintheus</tp:taxon-name></italic> <bold>27</bold> <italic><tp:taxon-name>Calisto brochei</tp:taxon-name></italic> <bold>28</bold> <italic><tp:taxon-name>Calisto bruneri</tp:taxon-name></italic> <bold>29</bold> <italic><tp:taxon-name>Calisto occulta</tp:taxon-name></italic>, new species <bold>30</bold> <italic><tp:taxon-name>Calisto bradleyi</tp:taxon-name></italic> <bold>31</bold> <italic><tp:taxon-name>Calisto herophile</tp:taxon-name></italic>.</p></caption><graphic xmlns:xlink="http://www.w3.org/1999/xlink" xlink:href="ZooKeys-165-057-g003.jpg" position="float" orientation="portrait" xlink:type="simple"/></fig><fig id="F4" position="float" orientation="portrait"><label>Figures 32–39.</label><caption><p> Shape and location of androconial patch, under side lines, ocelli, white dots and realted veins in Cuban species of <italic><tp:taxon-name>Calisto</tp:taxon-name></italic>. <bold>32</bold> <italic><tp:taxon-name>Calisto israeli</tp:taxon-name></italic> <bold>33</bold> <italic><tp:taxon-name>Calisto smintheus</tp:taxon-name></italic> <bold>34</bold> <italic><tp:taxon-name>Calisto brochei</tp:taxon-name></italic> <bold>35</bold> <italic><tp:taxon-name>Calisto bruneri</tp:taxon-name></italic> <bold>36</bold> <italic><tp:taxon-name>Calisto muripetens</tp:taxon-name></italic> <bold>37</bold> <italic><tp:taxon-name>Calisto occulta</tp:taxon-name></italic>, new species <bold>38</bold> <italic><tp:taxon-name>Calisto bradleyi</tp:taxon-name></italic> <bold>39</bold> <italic><tp:taxon-name>Calisto herophile</tp:taxon-name></italic> Abbreviations: al– anal lobe, dl– discal line, pdl– postdiscal line, stl– subterminal lines, M<sub>1</sub>– median vein 1, M<sub>2</sub>– median vein 2, M<sub>3</sub>– median vein 3, Cu<sub>1</sub>– cubital vein 1, Cu<sub>2</sub>– cubital vein 2, Rs– radial sector.</p></caption><graphic xmlns:xlink="http://www.w3.org/1999/xlink" xlink:href="ZooKeys-165-057-g004.jpg" position="float" orientation="portrait" xlink:type="simple"/></fig><fig id="F5" position="float" orientation="portrait"><label>Figures 40–47.</label><caption><p> Male genitalia of Cuban <italic><tp:taxon-name>Calisto</tp:taxon-name></italic> from top to bottom: main body in lateral view aedeagus in lateral view and aedeagus in dorsal view. <bold>40</bold> <italic><tp:taxon-name>Calisto israeli</tp:taxon-name></italic> <bold>41</bold> <italic><tp:taxon-name>Calisto smintheus</tp:taxon-name></italic> <bold>42</bold> <italic><tp:taxon-name>Calisto brochei</tp:taxon-name></italic> <bold>43</bold> <italic><tp:taxon-name>Calisto bruneri</tp:taxon-name></italic> <bold>44</bold> <italic><tp:taxon-name>Calisto muripetens</tp:taxon-name></italic> <bold>45</bold> <italic><tp:taxon-name>Calisto occulta</tp:taxon-name></italic> new species <bold>46</bold> <italic><tp:taxon-name>Calisto bradleyi</tp:taxon-name></italic> <bold>47</bold> <italic><tp:taxon-name>Calisto herophile</tp:taxon-name></italic> Abbreviations: <bold>un</bold> uncus <bold>t</bold> tegumen <bold>f</bold> lateral fold of uncus <bold>g</bold> gnathos <bold>v</bold> vinculum <bold>sc</bold> saccus <bold>dg</bold> digitiform projection of valve <bold>bv</bold> base of valve <bold>ab</bold> aedeagus base <bold>fp</bold> flattened processes <bold>lc</bold> left curves. Scale bar 0.5 mm.</p></caption><graphic xmlns:xlink="http://www.w3.org/1999/xlink" xlink:href="ZooKeys-165-057-g005.jpg" position="float" orientation="portrait" xlink:type="simple"/></fig><fig id="F6" position="float" orientation="portrait"><label>Figures 48–55.</label><caption><p> Female genitalia of Cuban <italic><tp:taxon-name>Calisto</tp:taxon-name></italic>, ventral view <bold>48</bold> <italic><tp:taxon-name>Calisto israeli</tp:taxon-name></italic> <bold>49</bold> <italic><tp:taxon-name>Calisto smintheus</tp:taxon-name></italic> <bold>50</bold> <italic><tp:taxon-name>Calisto brochei</tp:taxon-name></italic> <bold>51</bold> <italic><tp:taxon-name>Calisto bruneri</tp:taxon-name></italic> <bold>52</bold> <italic><tp:taxon-name>Calisto muripetens</tp:taxon-name></italic> <bold>53</bold> <italic><tp:taxon-name>Calisto occulta</tp:taxon-name></italic>, new species <bold>54</bold> <italic><tp:taxon-name>Calisto bradleyi</tp:taxon-name></italic> <bold>55</bold> <italic><tp:taxon-name>Calisto herophile</tp:taxon-name></italic>. Abbreviations: <bold>dc</bold> dorsal crown <bold>st</bold> sterigmal ring <bold>vf</bold> ventral fold of sterigmal ring <bold>il</bold> inner loop of sterigmal ring <bold>db</bold> ductus bursae <bold>cb</bold> corpus bursae <bold>sg</bold> signa. Scale bar 0.5 mm.</p></caption><graphic xmlns:xlink="http://www.w3.org/1999/xlink" xlink:href="ZooKeys-165-057-g006.jpg" position="float" orientation="portrait" xlink:type="simple"/></fig><fig id="F7" position="float" orientation="portrait"><label>Figures 56–59.</label><caption><p> Geographical distribution of Cuban species of <italic><tp:taxon-name>Calisto</tp:taxon-name></italic>. <bold>56</bold> Location of four Cuban major mountains ranges <bold>57</bold> Right rectangle in figure 56, distribution of <italic><tp:taxon-name>Calisto israeli</tp:taxon-name></italic>, <italic><tp:taxon-name>Calisto brochei</tp:taxon-name></italic>, <italic><tp:taxon-name>Calisto bruneri</tp:taxon-name></italic>, <italic><tp:taxon-name>Calisto occulta</tp:taxon-name></italic>, new species, and<italic><tp:taxon-name>Calisto herophile</tp:taxon-name></italic> at Nipe– Sagua– Baraoca mountain range, north, and <italic><tp:taxon-name>Calisto smintheus</tp:taxon-name></italic> and<italic><tp:taxon-name>Calisto herophile</tp:taxon-name></italic> at Sierra Maestra range, south<bold>58</bold> Central rectangle in figure 56, distribution of <italic><tp:taxon-name>Calisto muripetens</tp:taxon-name></italic> and <italic><tp:taxon-name>Calisto herophile</tp:taxon-name></italic> at Guamuhaya mountain range, central Cuba <bold>59</bold> Left rectangle in figure 56, distribution of <italic><tp:taxon-name>Calisto bradleyi</tp:taxon-name></italic> and <italic><tp:taxon-name>Calisto herophile</tp:taxon-name></italic> at Guaniguanico mountain range, western Cuba.</p></caption><graphic xmlns:xlink="http://www.w3.org/1999/xlink" xlink:href="ZooKeys-165-057-g007.jpg" position="float" orientation="portrait" xlink:type="simple"/></fig><fig id="F8" position="float" orientation="portrait"><label>Figures 60–65.</label><caption><p> Habitat of Cuban <italic><tp:taxon-name>Calisto</tp:taxon-name></italic>. <bold>60</bold> Rainforest path at north slope of Monte Iberia plateau, 600 m, habitat of <italic><tp:taxon-name>Calisto israeli</tp:taxon-name></italic>, <italic><tp:taxon-name>Calisto brochei</tp:taxon-name></italic>, and <italic><tp:taxon-name>Calisto occulta</tp:taxon-name></italic>, new species <bold>61</bold> Path dominated by climbing grasses, <italic><tp:taxon-name>Arthrostylidium pinifolia</tp:taxon-name></italic> and <italic><tp:taxon-name>Chusquea</tp:taxon-name></italic> sp., at north slope of Monte Iberia plateau, 400 m, preferred situation by <italic><tp:taxon-name>Calisto israeli</tp:taxon-name></italic>, <italic><tp:taxon-name>Calisto occulta</tp:taxon-name></italic>, new species, is also present but not abundant <bold>62</bold> Scrub forest (charrascal) at Yamanigüey, habitat of <italic><tp:taxon-name>Calisto bruneri</tp:taxon-name></italic>, <italic><tp:taxon-name>Calisto occulta</tp:taxon-name></italic>, new species, and in lesser degree of <italic><tp:taxon-name>Calisto israeli</tp:taxon-name></italic> <bold>63</bold> Lower strata of rainforest at Aguada de Joaquín, Sierra Maestra, habitat of <italic><tp:taxon-name>Calisto smintheus</tp:taxon-name></italic> <bold>64</bold> Secondary forest at base of limestone hill, mogote, at Viñales valley, habitat of <italic><tp:taxon-name>Calisto bradleyi</tp:taxon-name></italic> <bold>65</bold> Dry scrub on serpentine soil at Cajálbana, habitat of <italic><tp:taxon-name>Calisto bradleyi</tp:taxon-name></italic>.</p></caption><graphic xmlns:xlink="http://www.w3.org/1999/xlink" xlink:href="ZooKeys-165-057-g008.jpg" position="float" orientation="portrait" xlink:type="simple"/></fig><fig id="F9" position="float" orientation="portrait"><label>Figure 66.</label><caption><p> <bold>A</bold> Phylogenetic hypothesis based on a Bayesian analysis of COI data <bold>B</bold> Phylogenetic hypothsis for Cuban <italic><tp:taxon-name>Calisto</tp:taxon-name></italic> based on five nuclear gene regions. For both figures, numbers to the right of nodes give the posterior probability of the node. Lineages leading to species are coloured.</p></caption><graphic xmlns:xlink="http://www.w3.org/1999/xlink" xlink:href="ZooKeys-165-057-g009.jpg" position="float" orientation="portrait" xlink:type="simple"/></fig></tp:treatment-sec><ref-list><ref id="B31"><mixed-citation xmlns:xlink="http://www.w3.org/1999/xlink" xlink:type="simple"><person-group><name name-style="western"><surname>Núñez</surname><given-names>R</given-names></name></person-group> (<year>2009</year>)<article-title> Rediscovery of <italic>Calisto israeli</italic> Torre, with nomenclatural notes on the larger species of Cuban <italic>Calisto</italic> (Lepidoptera: Nymphalidae: Satyrinae).</article-title><source>Zootaxa </source><volume>2087</volume>: <fpage>46</fpage>-<lpage>58</lpage>.</mixed-citation></ref></ref-list></tp:taxon-treatment>
