# Supplementary material for: Cuban Calisto (Lepidoptera, Nymphalidae, Satyrinae), a review based on morphological and DNA data
Source: Zookeys. 2012 Jan 13;(165):57–105. doi: 10.3897/zookeys.165.2206 (PMC3272634; doi:10.3897/zookeys.165.2206)
Supplement: XML Treatment for Calisto bradleyi [file zookeys.165.2206-treatment7.xml]

<!DOCTYPE tp:taxon-treatment
  PUBLIC "-//TaxonX//DTD Taxonomic Treatment Publishing DTD v0 20100105//EN" "tax-treatment-NSO.dtd">
<tp:taxon-treatment xmlns:tp="http://www.plazi.org/taxpub"><tp:treatment-meta><mixed-citation publication-type="journal"><person-group><name><surname>Aguila</surname><given-names>Rayner Núñez</given-names></name><name><surname>Plasencia</surname><given-names>Edelquis Oliva</given-names></name><name><surname>Maravi</surname><given-names>Pavel F. Matos</given-names></name><name><surname>Wahlberg</surname><given-names>Niklas</given-names></name></person-group><article-title>Cuban 
                    <italic>Calisto</italic> (Lepidoptera, Nymphalidae, Satyrinae), a review based on morphological and DNA data
                </article-title><source>Zookeys</source><day>13</day><month>1</month><year>2012</year><volume>2012</volume><issue>165</issue><fpage>57</fpage><lpage>105</lpage><pub-id pub-id-type="doi">10.3897/zookeys.165.2206</pub-id></mixed-citation></tp:treatment-meta><tp:nomenclature><tp:taxon-name>
                        <tp:taxon-name-part taxon-name-part-type="genus">Calisto</tp:taxon-name-part>
                        <tp:taxon-name-part taxon-name-part-type="species">bradleyi</tp:taxon-name-part>
                    <object-id xmlns:xlink="http://www.w3.org/1999/xlink" xlink:type="simple">http://species-id.net/wiki/Calisto_bradleyi</object-id>
                    </tp:taxon-name><tp:taxon-authority>Munroe, 1950</tp:taxon-authority><tp:taxon-status xmlns:xlink="http://www.w3.org/1999/xlink" xlink:type="simple">comb. n.</tp:taxon-status><xref ref-type="fig" rid="F2">Figs 19–21</xref><xref ref-type="fig" rid="F3">30</xref><xref ref-type="fig" rid="F4">38</xref><xref ref-type="fig" rid="F5">46</xref><xref ref-type="fig" rid="F6">54</xref><xref ref-type="fig" rid="F7">56</xref><xref ref-type="fig" rid="F7">59</xref><xref ref-type="fig" rid="F8">64–66</xref><tp:nomenclature-citation-list><tp:nomenclature-citation><tp:taxon-name>Calisto smintheus bradleyi</tp:taxon-name><comment><xref ref-type="bibr" rid="B29">Munroe 1950</xref>: 227, <xref ref-type="bibr" rid="B44">Torre 1952</xref>: 63, <xref ref-type="bibr" rid="B45">Torre 1954</xref>: 121, <xref ref-type="bibr" rid="B46">Torre 1968</xref>: 7</comment></tp:nomenclature-citation><tp:nomenclature-citation><tp:taxon-name>Calisto sibylla bradleyi</tp:taxon-name><comment><xref ref-type="bibr" rid="B4">Brown and Heineman 1972</xref>: 51, <xref ref-type="bibr" rid="B1">Alayo and Hernández 1987</xref>: 41, <xref ref-type="bibr" rid="B14">Fontenla and Rodríguez 1990</xref>: 9, <xref ref-type="bibr" rid="B38">Smith et al. 1994</xref>: 57, <xref ref-type="bibr" rid="B26">Lamas 2004</xref>: 207</comment></tp:nomenclature-citation></tp:nomenclature-citation-list></tp:nomenclature><tp:treatment-sec sec-type="Diagnosis"><title>Diagnosis.</title><p> <italic><tp:taxon-name>Calisto bradleyi</tp:taxon-name></italic> resembles <italic><tp:taxon-name>Calisto muripetens</tp:taxon-name></italic> and <italic><tp:taxon-name>Calisto occulta</tp:taxon-name></italic> more than its other congeners. It can be separated from these species by the presence of an apical lobe at the androconial patch, and by having an iridescent blue band edging the black dot of the anal lobe at the UNHW. Other differences were treated in the Diagnosis section of those species. From other Cuban (except <italic><tp:taxon-name>Calisto bruneri</tp:taxon-name></italic>), Hispaniolan and Bahamian species differs by the same characters and by have fewer white dots at UNHW. Its female genitalia is also diagnostic due to its proportionally smaller size and its thinner dorsal crown. The Hispaniolan <italic><tp:taxon-name>Calisto confusa</tp:taxon-name></italic>, <italic><tp:taxon-name>Calisto hysius</tp:taxon-name></italic>, <italic><tp:taxon-name>Calisto obscura</tp:taxon-name></italic>, and <italic><tp:taxon-name>Calisto pauli</tp:taxon-name></italic> are superficially similar but are smaller,and have four white dots at the UNHW.</p></tp:treatment-sec><tp:treatment-sec sec-type="Description"><title>Description.</title><p>FWL: 17–20 mm ♂, 20–21 mm ♀. UPFW outer third and area anterior to apical half of androconial patch pale grayish brown, basal area anterior to patch darker (<xref ref-type="fig" rid="F2">Figs 19, 20</xref>); costal two thirds and androconial patch dark brown, almost black. UPHW uniform dark brown, slightly paler than androconial. Androconial patch distinct from surrounding areas, approximately triangular with a rounded lobe at apex, not entering into cell, about one half the length of FW (<xref ref-type="fig" rid="F4">Fig. 38</xref>). Lines at UN of wings with little if any pale shade of external side (<xref ref-type="fig" rid="F2">Figs 21</xref>, <xref ref-type="fig" rid="F3">30</xref>). UNHW background pale brown heavily mixed with ochre scaling basal to pdl. Post discal area on UNHW with three white dots at M<sub>1</sub>– M<sub>2</sub>, M<sub>2</sub>–M<sub>3</sub>, M3–Cu<sub>1</sub>, with that on M<sub>2</sub>–M<sub>3</sub> larger, smaller dots can gone in rubbed specimens. UNHW lobe with a black dot anteriorly edged by a small band of iridescent blue scales. Male genitalia with tegumen about half the length of uncus, tapering gradually toward apex and arched along its length (<xref ref-type="fig" rid="F5">Fig. 46</xref>); uncus strongly arched; digitiform projection of valvae stout, slightly arched toward venter; aedeagus with two sinuations of left side at apical half, the basal one smaller. Female genitalia small (<xref ref-type="fig" rid="F6">Fig. 54</xref>); dorsal crown of sterigmal ring very narrow; corpus bursae small and broad, about two fifths the length of ductus bursae; ductus bursae very thin.</p><p><bold>T</bold></p></tp:treatment-sec><tp:treatment-sec sec-type="ype material"><title>ype material.</title><p>Holotype♂: Pinar del Río, Sierra de Rangel (currently Sierra del Rosario), Río Tacoluco (almost surely Río Taco Taco), 3 March 1939, J. C. Bradley. Location unknown, not examined.</p></tp:treatment-sec><tp:treatment-sec sec-type="Additional material"><title>Additional material.</title><p> 14 ♂, 13 ♀. <bold>Pinar del Río:</bold> Viñales 150 m, X/1985, J. L. Fontenla, genitalia ♂ &amp; ♀ in glycerin, slides RNA202(legs &amp; labial palpus)/260(wings) (1 ♂, 2 ♀); no collection data but probably the same same as for anterior, genitalia ♂ &amp; ♀ in glycerin, slides RNA181 (androconial scales) /244/245/262/263/270/271 (wings)/247/ 265/278(legs &amp; labial palpus) (6 ♂, 7 ♀); cuabales ladera sur de Cajálbana 150 m, <named-content xmlns:xlink="http://www.w3.org/1999/xlink" content-type="dwc:verbatimCoordinates" xlink:type="simple">22°46'33.1"N, 83°26'22.1"W</named-content>, III/2002, R. Núñez, DNA voucher PM15–08 (M054), genitalia in glycerin (1 ♀); Viñales, base norte mogote Dos Hermanas 140 m, <named-content xmlns:xlink="http://www.w3.org/1999/xlink" content-type="dwc:verbatimCoordinates" xlink:type="simple">22°37'16.4"N, 83°44'40.3"W</named-content>, 17/IV/2009, R. Núñez &amp; E. Oliva, DNA vouchers PM07–24 (M043), PM07–25 (M044) &amp; PM07–26 (M045) (6 ♂, 3 ♀). <bold>Artemisa</bold>: Pinar del Río (currently Artemisa), Sierra del Rosario, El Taburete 300 m, <named-content xmlns:xlink="http://www.w3.org/1999/xlink" content-type="dwc:verbatimCoordinates" xlink:type="simple">22°50'11"N, 82°55'24"W</named-content>, 9/X/2007, R. Núñez, DNA voucher PM07–06 (M006), genitalia in glycerin (1 ♂).</p></tp:treatment-sec><tp:treatment-sec sec-type="Distribution"><title>Distribution.</title><p><italic><tp:taxon-name>Calisto bradleyi</tp:taxon-name></italic> occurs in the major mountain range of western Cuba, Guaniguanico, from El Taburete, at Sierra del Rosario, 90 km west to Viñales valley, always at low elevations (<xref ref-type="fig" rid="F7">Figs 56, 59</xref>). The species was previously known only<!--PageBreak--> from the type locality, Rangel, and Viñales (<xref ref-type="bibr" rid="B29">Munroe 1950</xref>; <xref ref-type="bibr" rid="B13">Fontenla 1987b</xref>). Attempts to find it at the type locality were made by <xref ref-type="bibr" rid="B46">Torre (1968)</xref> and ourselves without success. Here we recorded it for the first time from Cajálbana and El Taburete widening its distribution to the eastern most portion of Guaniguanico mountain range.</p></tp:treatment-sec><tp:treatment-sec sec-type="Immature stages"><title>Immature stages.</title><p> Unknown.</p></tp:treatment-sec><tp:treatment-sec sec-type="Habitat and biology"><title>Habitat and biology.</title><p>The species inhabits various vegetation types throughout its distribution but can only be found in areas where original elements are still dominant. Habitats include the evergreen forest at El Taburete, the mogote vegetation complex at Viñales, and the dry scrub on serpentine soil at Cajálbana (<xref ref-type="fig" rid="F8">Figs 64, 65</xref>). In Viñales valley, Pinar del Río, the species was flying in the shadow of the base of mogotes (limestone hills of almost vertivcal slopes) appearing occasionally in sunny places. There it was observed feeding on flowersof <italic><tp:taxon-name>Stachyterpheta cayenensis</tp:taxon-name></italic>, <italic><tp:taxon-name>Hyptis verticilla</tp:taxon-name></italic>, and <italic><tp:taxon-name>Urena lobata</tp:taxon-name></italic>, and a mating pair was observed at 3:30 pm in April 2009.</p></tp:treatment-sec><tp:treatment-sec sec-type="Remarks"><title>Remarks.</title><p>The type specimen of <italic><tp:taxon-name>Calisto smintheus bradleyi</tp:taxon-name></italic> is apparently lost. Searching of the type specimen at the different collections mentioned by <xref ref-type="bibr" rid="B29">Munroe (1950)</xref>, CUIC, AMNH, MCZ, and CMNH, was fruitless. However, based on the examination of original description and since the other only species in its range of distribution, <italic><tp:taxon-name>Calisto herophile</tp:taxon-name></italic>, is rather different, it can be easily identified.</p><p>DNA analyses are somewhat ambiguous about the relationships of <italic><tp:taxon-name>Calisto bradleyi</tp:taxon-name></italic>. The mitochondrial dataset suggests that <italic><tp:taxon-name>Calisto bradleyi</tp:taxon-name></italic> is paraphyletic with regard to <italic><tp:taxon-name>Calisto herophile</tp:taxon-name></italic> and one individual of <italic><tp:taxon-name>Calisto muripetens</tp:taxon-name></italic> (<xref ref-type="fig" rid="F9">Fig. 66</xref>), while the nuclear data place the monophyletic <italic><tp:taxon-name>Calisto bradleyi</tp:taxon-name></italic> in a clade with <italic><tp:taxon-name>Calisto occulta</tp:taxon-name></italic> and <italic><tp:taxon-name>Calisto muripetens</tp:taxon-name></italic>. The COI distance between the sister species <italic><tp:taxon-name>Calisto herophile</tp:taxon-name></italic> and <italic><tp:taxon-name>Calisto bradleyi</tp:taxon-name></italic> is 1.91%. Nonetheless, the status of species in both cases is still valid as the molecular phylogenies consistently separate the lineages (<xref ref-type="fig" rid="F9">Fig. 66</xref>). Therefore, we prefer to treat them as separate entities, proposing the species status for <italic><tp:taxon-name>Calisto bradleyi</tp:taxon-name></italic>, potentially phylogenetically close to <italic><tp:taxon-name>Calisto herophile</tp:taxon-name></italic>.</p></tp:treatment-sec><tp:treatment-sec><!--Section generated to contain objects referenced in tp:taxon-treatment.--><fig id="F2" position="float" orientation="portrait"><label>Figures 13–24.</label><caption><p> Cuban <italic><tp:taxon-name>Calisto</tp:taxon-name></italic> adults. <bold>13</bold> <italic><tp:taxon-name>Calisto muripetens</tp:taxon-name></italic> ♂upper side, Cienfuegos, Pico San Juan <bold>14</bold> <italic><tp:taxon-name>Calisto muripetens</tp:taxon-name></italic> ♀upper side, Sancti Spiritus, Topes de Collantes <bold>15</bold> <italic><tp:taxon-name>Calisto muripetens</tp:taxon-name></italic> ♂under side <bold>16</bold> <italic><tp:taxon-name>Calisto occulta</tp:taxon-name></italic>, new species,holotype ♂upper side, Guantánamo, Baracoa, Monte Iberia plateau, Tetas de Julia <bold>17</bold> <italic><tp:taxon-name>Calisto occulta</tp:taxon-name></italic>, new species,paratype♀upper side, same locality <bold>18</bold> <italic><tp:taxon-name>Calisto occulta</tp:taxon-name></italic>, new species,holotype ♂under side <bold>19</bold> <italic><tp:taxon-name>Calisto bradleyi</tp:taxon-name></italic> ♂upper side, Pinar del Río, base norte mogote Dos Hermanas <bold>20</bold> <italic><tp:taxon-name>Calisto bradleyi</tp:taxon-name></italic> ♀upper side, same locality <bold>21</bold> <italic><tp:taxon-name>Calisto bradleyi</tp:taxon-name></italic> ♂under side <bold>22</bold> <italic><tp:taxon-name>Calisto herophile</tp:taxon-name></italic> ♂upper side, Matanzas, Varadero, Varahicacos <bold>23</bold> <italic><tp:taxon-name>Calisto herophile</tp:taxon-name></italic> ♀upper side, Artemisa, Sierra del Rosario, El Taburete <bold>24</bold> <italic><tp:taxon-name>Calisto herophile</tp:taxon-name></italic> ♂under side.</p></caption><graphic xmlns:xlink="http://www.w3.org/1999/xlink" xlink:href="ZooKeys-165-057-g002.jpg" position="float" orientation="portrait" xlink:type="simple"/></fig><fig id="F3" position="float" orientation="portrait"><label>Figures 25–31.</label><caption><p> Live adults of Cuban <italic><tp:taxon-name>Calisto</tp:taxon-name></italic>. <bold>25</bold> <italic><tp:taxon-name>Calisto israeli</tp:taxon-name></italic> <bold>26</bold> <italic><tp:taxon-name>Calisto smintheus</tp:taxon-name></italic> <bold>27</bold> <italic><tp:taxon-name>Calisto brochei</tp:taxon-name></italic> <bold>28</bold> <italic><tp:taxon-name>Calisto bruneri</tp:taxon-name></italic> <bold>29</bold> <italic><tp:taxon-name>Calisto occulta</tp:taxon-name></italic>, new species <bold>30</bold> <italic><tp:taxon-name>Calisto bradleyi</tp:taxon-name></italic> <bold>31</bold> <italic><tp:taxon-name>Calisto herophile</tp:taxon-name></italic>.</p></caption><graphic xmlns:xlink="http://www.w3.org/1999/xlink" xlink:href="ZooKeys-165-057-g003.jpg" position="float" orientation="portrait" xlink:type="simple"/></fig><fig id="F4" position="float" orientation="portrait"><label>Figures 32–39.</label><caption><p> Shape and location of androconial patch, under side lines, ocelli, white dots and realted veins in Cuban species of <italic><tp:taxon-name>Calisto</tp:taxon-name></italic>. <bold>32</bold> <italic><tp:taxon-name>Calisto israeli</tp:taxon-name></italic> <bold>33</bold> <italic><tp:taxon-name>Calisto smintheus</tp:taxon-name></italic> <bold>34</bold> <italic><tp:taxon-name>Calisto brochei</tp:taxon-name></italic> <bold>35</bold> <italic><tp:taxon-name>Calisto bruneri</tp:taxon-name></italic> <bold>36</bold> <italic><tp:taxon-name>Calisto muripetens</tp:taxon-name></italic> <bold>37</bold> <italic><tp:taxon-name>Calisto occulta</tp:taxon-name></italic>, new species <bold>38</bold> <italic><tp:taxon-name>Calisto bradleyi</tp:taxon-name></italic> <bold>39</bold> <italic><tp:taxon-name>Calisto herophile</tp:taxon-name></italic> Abbreviations: al– anal lobe, dl– discal line, pdl– postdiscal line, stl– subterminal lines, M<sub>1</sub>– median vein 1, M<sub>2</sub>– median vein 2, M<sub>3</sub>– median vein 3, Cu<sub>1</sub>– cubital vein 1, Cu<sub>2</sub>– cubital vein 2, Rs– radial sector.</p></caption><graphic xmlns:xlink="http://www.w3.org/1999/xlink" xlink:href="ZooKeys-165-057-g004.jpg" position="float" orientation="portrait" xlink:type="simple"/></fig><fig id="F5" position="float" orientation="portrait"><label>Figures 40–47.</label><caption><p> Male genitalia of Cuban <italic><tp:taxon-name>Calisto</tp:taxon-name></italic> from top to bottom: main body in lateral view aedeagus in lateral view and aedeagus in dorsal view. <bold>40</bold> <italic><tp:taxon-name>Calisto israeli</tp:taxon-name></italic> <bold>41</bold> <italic><tp:taxon-name>Calisto smintheus</tp:taxon-name></italic> <bold>42</bold> <italic><tp:taxon-name>Calisto brochei</tp:taxon-name></italic> <bold>43</bold> <italic><tp:taxon-name>Calisto bruneri</tp:taxon-name></italic> <bold>44</bold> <italic><tp:taxon-name>Calisto muripetens</tp:taxon-name></italic> <bold>45</bold> <italic><tp:taxon-name>Calisto occulta</tp:taxon-name></italic> new species <bold>46</bold> <italic><tp:taxon-name>Calisto bradleyi</tp:taxon-name></italic> <bold>47</bold> <italic><tp:taxon-name>Calisto herophile</tp:taxon-name></italic> Abbreviations: <bold>un</bold> uncus <bold>t</bold> tegumen <bold>f</bold> lateral fold of uncus <bold>g</bold> gnathos <bold>v</bold> vinculum <bold>sc</bold> saccus <bold>dg</bold> digitiform projection of valve <bold>bv</bold> base of valve <bold>ab</bold> aedeagus base <bold>fp</bold> flattened processes <bold>lc</bold> left curves. Scale bar 0.5 mm.</p></caption><graphic xmlns:xlink="http://www.w3.org/1999/xlink" xlink:href="ZooKeys-165-057-g005.jpg" position="float" orientation="portrait" xlink:type="simple"/></fig><fig id="F6" position="float" orientation="portrait"><label>Figures 48–55.</label><caption><p> Female genitalia of Cuban <italic><tp:taxon-name>Calisto</tp:taxon-name></italic>, ventral view <bold>48</bold> <italic><tp:taxon-name>Calisto israeli</tp:taxon-name></italic> <bold>49</bold> <italic><tp:taxon-name>Calisto smintheus</tp:taxon-name></italic> <bold>50</bold> <italic><tp:taxon-name>Calisto brochei</tp:taxon-name></italic> <bold>51</bold> <italic><tp:taxon-name>Calisto bruneri</tp:taxon-name></italic> <bold>52</bold> <italic><tp:taxon-name>Calisto muripetens</tp:taxon-name></italic> <bold>53</bold> <italic><tp:taxon-name>Calisto occulta</tp:taxon-name></italic>, new species <bold>54</bold> <italic><tp:taxon-name>Calisto bradleyi</tp:taxon-name></italic> <bold>55</bold> <italic><tp:taxon-name>Calisto herophile</tp:taxon-name></italic>. Abbreviations: <bold>dc</bold> dorsal crown <bold>st</bold> sterigmal ring <bold>vf</bold> ventral fold of sterigmal ring <bold>il</bold> inner loop of sterigmal ring <bold>db</bold> ductus bursae <bold>cb</bold> corpus bursae <bold>sg</bold> signa. Scale bar 0.5 mm.</p></caption><graphic xmlns:xlink="http://www.w3.org/1999/xlink" xlink:href="ZooKeys-165-057-g006.jpg" position="float" orientation="portrait" xlink:type="simple"/></fig><fig id="F7" position="float" orientation="portrait"><label>Figures 56–59.</label><caption><p> Geographical distribution of Cuban species of <italic><tp:taxon-name>Calisto</tp:taxon-name></italic>. <bold>56</bold> Location of four Cuban major mountains ranges <bold>57</bold> Right rectangle in figure 56, distribution of <italic><tp:taxon-name>Calisto israeli</tp:taxon-name></italic>, <italic><tp:taxon-name>Calisto brochei</tp:taxon-name></italic>, <italic><tp:taxon-name>Calisto bruneri</tp:taxon-name></italic>, <italic><tp:taxon-name>Calisto occulta</tp:taxon-name></italic>, new species, and<italic><tp:taxon-name>Calisto herophile</tp:taxon-name></italic> at Nipe– Sagua– Baraoca mountain range, north, and <italic><tp:taxon-name>Calisto smintheus</tp:taxon-name></italic> and<italic><tp:taxon-name>Calisto herophile</tp:taxon-name></italic> at Sierra Maestra range, south<bold>58</bold> Central rectangle in figure 56, distribution of <italic><tp:taxon-name>Calisto muripetens</tp:taxon-name></italic> and <italic><tp:taxon-name>Calisto herophile</tp:taxon-name></italic> at Guamuhaya mountain range, central Cuba <bold>59</bold> Left rectangle in figure 56, distribution of <italic><tp:taxon-name>Calisto bradleyi</tp:taxon-name></italic> and <italic><tp:taxon-name>Calisto herophile</tp:taxon-name></italic> at Guaniguanico mountain range, western Cuba.</p></caption><graphic xmlns:xlink="http://www.w3.org/1999/xlink" xlink:href="ZooKeys-165-057-g007.jpg" position="float" orientation="portrait" xlink:type="simple"/></fig><fig id="F8" position="float" orientation="portrait"><label>Figures 60–65.</label><caption><p> Habitat of Cuban <italic><tp:taxon-name>Calisto</tp:taxon-name></italic>. <bold>60</bold> Rainforest path at north slope of Monte Iberia plateau, 600 m, habitat of <italic><tp:taxon-name>Calisto israeli</tp:taxon-name></italic>, <italic><tp:taxon-name>Calisto brochei</tp:taxon-name></italic>, and <italic><tp:taxon-name>Calisto occulta</tp:taxon-name></italic>, new species <bold>61</bold> Path dominated by climbing grasses, <italic><tp:taxon-name>Arthrostylidium pinifolia</tp:taxon-name></italic> and <italic><tp:taxon-name>Chusquea</tp:taxon-name></italic> sp., at north slope of Monte Iberia plateau, 400 m, preferred situation by <italic><tp:taxon-name>Calisto israeli</tp:taxon-name></italic>, <italic><tp:taxon-name>Calisto occulta</tp:taxon-name></italic>, new species, is also present but not abundant <bold>62</bold> Scrub forest (charrascal) at Yamanigüey, habitat of <italic><tp:taxon-name>Calisto bruneri</tp:taxon-name></italic>, <italic><tp:taxon-name>Calisto occulta</tp:taxon-name></italic>, new species, and in lesser degree of <italic><tp:taxon-name>Calisto israeli</tp:taxon-name></italic> <bold>63</bold> Lower strata of rainforest at Aguada de Joaquín, Sierra Maestra, habitat of <italic><tp:taxon-name>Calisto smintheus</tp:taxon-name></italic> <bold>64</bold> Secondary forest at base of limestone hill, mogote, at Viñales valley, habitat of <italic><tp:taxon-name>Calisto bradleyi</tp:taxon-name></italic> <bold>65</bold> Dry scrub on serpentine soil at Cajálbana, habitat of <italic><tp:taxon-name>Calisto bradleyi</tp:taxon-name></italic>.</p></caption><graphic xmlns:xlink="http://www.w3.org/1999/xlink" xlink:href="ZooKeys-165-057-g008.jpg" position="float" orientation="portrait" xlink:type="simple"/></fig><fig id="F9" position="float" orientation="portrait"><label>Figure 66.</label><caption><p> <bold>A</bold> Phylogenetic hypothesis based on a Bayesian analysis of COI data <bold>B</bold> Phylogenetic hypothsis for Cuban <italic><tp:taxon-name>Calisto</tp:taxon-name></italic> based on five nuclear gene regions. For both figures, numbers to the right of nodes give the posterior probability of the node. Lineages leading to species are coloured.</p></caption><graphic xmlns:xlink="http://www.w3.org/1999/xlink" xlink:href="ZooKeys-165-057-g009.jpg" position="float" orientation="portrait" xlink:type="simple"/></fig></tp:treatment-sec><ref-list><ref id="B29"><mixed-citation xmlns:xlink="http://www.w3.org/1999/xlink" xlink:type="simple"><person-group><name name-style="western"><surname>Munroe</surname><given-names>EG</given-names></name></person-group> (<year>1950</year>)<article-title> The systematics of <italic>Calisto</italic> (Lepidoptera, Satyrinae), with remarks on the evolutionary and zoogeographic significance of the genus.</article-title><source>Journal of the New York Entomological Society </source><volume>58</volume> (<issue>4</issue>): <fpage>211</fpage>-<lpage>241</lpage>.</mixed-citation></ref><ref id="B44"><mixed-citation xmlns:xlink="http://www.w3.org/1999/xlink" xlink:type="simple"><person-group><name name-style="western"><surname>Torre</surname><given-names>SL de la</given-names></name></person-group> (<year>1952</year>)<article-title> Datos taxonómicos sobre lepidópteros, con notas sobre algunas species cubanas, segunda parte.</article-title><source>Memorias de la Sociedad Cubana de Historia Natural </source><volume>21</volume> (<issue>1</issue>): <fpage>61</fpage>-<lpage>70</lpage>.</mixed-citation></ref><ref id="B45"><mixed-citation xmlns:xlink="http://www.w3.org/1999/xlink" xlink:type="simple"><person-group><name name-style="western"><surname>Torre</surname><given-names>SL de la</given-names></name></person-group> (<year>1954</year>)<article-title> An annotated listo of the butterflies and skippers of Cuba (Lepidoptera: Rhopalocera).</article-title><source>Journal of the New York Entomological Society </source><volume>62</volume> (<issue>2</issue>): <fpage>113</fpage>-<lpage>128</lpage>.</mixed-citation></ref><ref id="B46"><mixed-citation xmlns:xlink="http://www.w3.org/1999/xlink" xlink:type="simple"><person-group><name name-style="western"><surname>Torre</surname><given-names>SL de la</given-names></name></person-group> (<year>1968</year>)<source> Revisión de las especies cubanas de la familia Satyridae (Lepidoptera, Rhopalocera), con la descripción de una nueva especie. Ciencias Biológicas, serie4, 3: 1–24.</source></mixed-citation></ref><ref id="B4"><mixed-citation xmlns:xlink="http://www.w3.org/1999/xlink" xlink:type="simple"><person-group><name name-style="western"><surname>Brown</surname><given-names>FM</given-names></name><name name-style="western"><surname>Heineman</surname><given-names>B</given-names></name></person-group> (<year>1972</year>)<source> Jamaica and its butterflies.  E. W. Classey Ltd., London xv + 478 pp.</source></mixed-citation></ref><ref id="B1"><mixed-citation xmlns:xlink="http://www.w3.org/1999/xlink" xlink:type="simple"><person-group><name name-style="western"><surname>Alayo</surname><given-names>P</given-names></name><name name-style="western"><surname>Hernández</surname><given-names>LR</given-names></name></person-group> (<year>1987</year>)<source> Atlas de las mariposas diurnas de Cuba (Lepidoptera: Rhopalocera).</source><publisher-name>Científico-Técnica</publisher-name>, <publisher-loc>La Habana</publisher-loc>, <lpage>186</lpage> pp.</mixed-citation></ref><ref id="B14"><mixed-citation xmlns:xlink="http://www.w3.org/1999/xlink" xlink:type="simple"><person-group><name name-style="western"><surname>Fontenla</surname><given-names>JL</given-names></name><name name-style="western"><surname>Rodríguez</surname><given-names>R</given-names></name></person-group> (<year>1990</year>)<article-title> Sistema de poblaciones de <italic>Calisto sibylla</italic> Bates, 1934 (Lepidoptera, Satyridae) en Cuba.</article-title><source>Poeyana </source><volume>395</volume>: <fpage>1</fpage>-<lpage>13</lpage>.</mixed-citation></ref><ref id="B38"><mixed-citation xmlns:xlink="http://www.w3.org/1999/xlink" xlink:type="simple"><person-group><name name-style="western"><surname>Smith</surname><given-names>DS</given-names></name><name name-style="western"><surname>Miller</surname><given-names>LD</given-names></name><name name-style="western"><surname>Miller</surname><given-names>JY</given-names></name></person-group> (<year>1994</year>)<source> The Butterflies of the West Indies and South Florida.</source><publisher-name>Oxford University Press</publisher-name>, <publisher-loc>New York</publisher-loc>, <lpage>284</lpage> pp.</mixed-citation></ref><ref id="B26"><mixed-citation xmlns:xlink="http://www.w3.org/1999/xlink" xlink:type="simple"><person-group><name name-style="western"><surname>Lamas</surname><given-names>G</given-names></name></person-group><role>(Ed)</role> (<year>2004</year>)<source> Atlas of Neotropical Lepidoptera: Checklist: Part 4A. Hesperioidea-Papilionoidea. Vol. 5. Association for Tropical Lepidoptera, Gainesville, xxxvi + 439 pp.</source></mixed-citation></ref><ref id="B13"><mixed-citation xmlns:xlink="http://www.w3.org/1999/xlink" xlink:type="simple"><person-group><name name-style="western"><surname>Fontenla</surname><given-names>JL</given-names></name></person-group> (<year>1987b</year>)<article-title> Características zoogeográficas de las ropalóceras (Insecta: Lepidoptera) de Viñales, Pinar del Río, Cuba.</article-title><source>Poeyana</source><volume>339</volume>: <fpage>1</fpage>-<lpage>11</lpage>.</mixed-citation></ref></ref-list></tp:taxon-treatment>
