# Supplementary material for: Cuban Calisto (Lepidoptera, Nymphalidae, Satyrinae), a review based on morphological and DNA data
Source: Zookeys. 2012 Jan 13;(165):57–105. doi: 10.3897/zookeys.165.2206 (PMC3272634; doi:10.3897/zookeys.165.2206)
Supplement: XML Treatment for Calisto herophile [file zookeys.165.2206-treatment8.xml]

<!DOCTYPE tp:taxon-treatment
  PUBLIC "-//TaxonX//DTD Taxonomic Treatment Publishing DTD v0 20100105//EN" "tax-treatment-NSO.dtd">
<tp:taxon-treatment xmlns:tp="http://www.plazi.org/taxpub"><tp:treatment-meta><mixed-citation publication-type="journal"><person-group><name><surname>Aguila</surname><given-names>Rayner Núñez</given-names></name><name><surname>Plasencia</surname><given-names>Edelquis Oliva</given-names></name><name><surname>Maravi</surname><given-names>Pavel F. Matos</given-names></name><name><surname>Wahlberg</surname><given-names>Niklas</given-names></name></person-group><article-title>Cuban 
                    <italic>Calisto</italic> (Lepidoptera, Nymphalidae, Satyrinae), a review based on morphological and DNA data
                </article-title><source>Zookeys</source><day>13</day><month>1</month><year>2012</year><volume>2012</volume><issue>165</issue><fpage>57</fpage><lpage>105</lpage><pub-id pub-id-type="doi">10.3897/zookeys.165.2206</pub-id></mixed-citation></tp:treatment-meta><tp:nomenclature><tp:taxon-name>
                        <tp:taxon-name-part taxon-name-part-type="genus">Calisto</tp:taxon-name-part>
                        <tp:taxon-name-part taxon-name-part-type="species">herophile</tp:taxon-name-part>
                    <object-id xmlns:xlink="http://www.w3.org/1999/xlink" xlink:type="simple">http://species-id.net/wiki/Calisto_herophile</object-id>
                    </tp:taxon-name><tp:taxon-authority>Hübner, 1823</tp:taxon-authority><xref ref-type="fig" rid="F2">Figs 22–24</xref><xref ref-type="fig" rid="F3">31</xref><xref ref-type="fig" rid="F4">39</xref><xref ref-type="fig" rid="F5">47</xref><xref ref-type="fig" rid="F6">55</xref><xref ref-type="fig" rid="F7">56–59</xref><xref ref-type="fig" rid="F9">66</xref><xref ref-type="fig" rid="F13">90</xref><xref ref-type="fig" rid="F14">–99</xref><tp:nomenclature-citation-list><tp:nomenclature-citation><tp:taxon-name>Calisto herophile</tp:taxon-name><comment> Hübner 1823: 16, Gundlach 1881: 111, Lathy 1899: 223, <xref ref-type="bibr" rid="B9">Dethier 1940</xref>: 14</comment></tp:nomenclature-citation><tp:nomenclature-citation><tp:taxon-name>Satyrus herophile</tp:taxon-name><comment> Poey, 1847: 179</comment></tp:nomenclature-citation><tp:nomenclature-citation><tp:taxon-name>Calisto herophile herophile</tp:taxon-name><comment><xref ref-type="bibr" rid="B2">Bates 1935</xref>: 242, <xref ref-type="bibr" rid="B27">Michener 1943</xref>: 6, <xref ref-type="bibr" rid="B28">Michener 1949</xref>: 1, <xref ref-type="bibr" rid="B29">Munroe 1950</xref>: 225, <xref ref-type="bibr" rid="B44">Torre 1952</xref>: 62, <xref ref-type="bibr" rid="B45">Torre 1954</xref>: 120, <xref ref-type="bibr" rid="B46">Torre 1968</xref>: 12, <xref ref-type="bibr" rid="B4">Brown and Heineman 1972</xref>: 51, <xref ref-type="bibr" rid="B1">Alayo and Hernández 1987</xref>: 39, <xref ref-type="bibr" rid="B36">Schwartz and Hedges 1991</xref>: 136, <xref ref-type="bibr" rid="B38">Smith et al. 1994</xref>: 56, <xref ref-type="bibr" rid="B26">Lamas 2004</xref>: 2007, <xref ref-type="bibr" rid="B31">Núñez 2009</xref>: 56</comment></tp:nomenclature-citation></tp:nomenclature-citation-list></tp:nomenclature><tp:treatment-sec sec-type="Diagnosis"><title>Diagnosis.</title><p><italic><tp:taxon-name>Calisto herophile</tp:taxon-name></italic> can be separated by its similar congeners in several ways. From <italic><tp:taxon-name>Calisto smintheus</tp:taxon-name></italic> and <italic><tp:taxon-name>Calisto brochei</tp:taxon-name></italic>,it differs, among other features, by its paler background<!--PageBreak--> color at both sides of wings, the inconspicuousness of its androconial patch and its less sclerotized male genitalia with a shorter uncus and less sinuous aedeagus. From <italic><tp:taxon-name>Calisto muripetens</tp:taxon-name></italic>, <italic><tp:taxon-name>Calisto occulta</tp:taxon-name></italic> and <italic><tp:taxon-name>Calisto bradleyi</tp:taxon-name></italic>,it differs by having four white dots and paler coloration. Differences with <italic><tp:taxon-name>Calisto bruneri</tp:taxon-name></italic> are detailed in the Diagnosis section of that species. It is also similar the Bahamian <italic><tp:taxon-name>Calisto sibylla</tp:taxon-name></italic> but smaller, 14–21 mm of FWL versus 23 mm in <italic><tp:taxon-name>Calisto sibylla</tp:taxon-name></italic> which also lacks the red in cell at the UNFW present in <italic><tp:taxon-name>Calisto herophile</tp:taxon-name></italic>. The Hispaniolan <italic><tp:taxon-name>Calisto confusa</tp:taxon-name></italic>, <italic><tp:taxon-name>Calisto hysius</tp:taxon-name></italic> and <italic><tp:taxon-name>Calisto obscura</tp:taxon-name></italic> although similar in size are darker,and have straighter white edged lines at the UNHW. Other Hispaniolan species, <italic><tp:taxon-name>Calisto pauli</tp:taxon-name></italic>, is similar in size and pattern but has different genitalia including a larger and flattened uncus in males and a terminal production in the dorsal crown of the female genitalia.</p></tp:treatment-sec><tp:treatment-sec sec-type="Description"><title>Description.</title><p>FWL: 14–19 mm ♂, 17–21 mm ♀. Male UP of wings dark brown at basal area more or less defined by UN pdl, area outer to pdl distinctly paler (<xref ref-type="fig" rid="F2">Fig. 22</xref>). Androconial patch indistinct in fresh specimens, approximately triangular with apex slightly angled, anterior margin not surpassing posterior margin of cell, about two fifths the length of FW (<xref ref-type="fig" rid="F4">Fig. 39</xref>). Female UP of wings as in male but distinctly paler (<xref ref-type="fig" rid="F2">Fig. 23</xref>). UNHW background pale brown heavily mixed with pale yellow scales (<xref ref-type="fig" rid="F2">Figs 24</xref>, <xref ref-type="fig" rid="F3">31</xref>). Post discal area on UNHW with four two white dots at Rs–M<sub>1</sub>, M<sub>1</sub>–M<sub>2</sub>, M<sub>2</sub>–M<sub>3</sub>, M<sub>3</sub>–Cu<sub>1</sub> interspaces, the last one, and occasionally the first one too, smaller and sometimes absent in rubbed specimens. Male genitalia with tegumen about two thirds the length of uncus, nearly straight, posterior end rounded (<xref ref-type="fig" rid="F5">Fig. 47</xref>); uncus broad at basal half, tapering gradually from the middle toward apex, arched at apical third; digitiform projection of valvae with ventral margin straight; aedeagus only slightly sinuated in dorsal view, with two small left curves at apical half. Female genitalia with dorsal crown tall (<xref ref-type="fig" rid="F6">Fig. 55</xref>); corpus bursae somewhat broad, about 0.6 the length of ductus bursae.</p><fig id="F13" position="float" orientation="portrait"><label>Figures 90–97.</label><caption><p> Immature stages of <italic><tp:taxon-name>Calisto h. herophile</tp:taxon-name></italic>. <bold>90</bold> First instar <bold>91</bold> Fourth instar <bold>92</bold> Fifth instar, pale morph <bold>93</bold> Fifth instar, dark morph <bold>94</bold> Fifth instar head capsule, scale bar 1 mm. <bold>95</bold> Pupa, lateral view <bold>96</bold> Pupa, ventral view <bold>97</bold> Pupa, dorsal view.</p></caption><graphic xmlns:xlink="http://www.w3.org/1999/xlink" xlink:href="ZooKeys-165-057-g013.jpg" position="float" orientation="portrait" xlink:type="simple"/></fig><fig id="F14" position="float" orientation="portrait"><label>Figures 98–99.</label><caption><p> Predation on <italic><tp:taxon-name>Calisto h. herophile</tp:taxon-name></italic> <bold>98</bold> Predation by a crab spider, <tp:taxon-name>Thomisidae</tp:taxon-name>, November 2008 at La Chata, La Habana province <bold>99</bold> Predation by a mantis nymph, <italic><tp:taxon-name>Stagmomantis domingensis</tp:taxon-name></italic>, July 2009 at Pan de Matanzas, Matanzas province.</p></caption><graphic xmlns:xlink="http://www.w3.org/1999/xlink" xlink:href="ZooKeys-165-057-g014.jpg" position="float" orientation="portrait" xlink:type="simple"/></fig></tp:treatment-sec><tp:treatment-sec sec-type="Type material"><title>Type material.</title><p>Holotype♂: Cuba, Havannah. Location unknown, not examined.</p></tp:treatment-sec><tp:treatment-sec sec-type="Additional material"><title>Additional material.</title><p> 148 ♂, 76 ♀. <bold>Pinar del Río:</bold> Pinares de Viñales 200 m, <named-content xmlns:xlink="http://www.w3.org/1999/xlink" content-type="dwc:verbatimCoordinates" xlink:type="simple">22°35'N, 82°42'41"W</named-content>, V/1963, P. Alayo &amp; I. García, genitalia in glycerin, slide RNA 223(legs &amp; labial palpus) (1 ♂); Rangel 400 m, <named-content xmlns:xlink="http://www.w3.org/1999/xlink" content-type="dwc:verbatimCoordinates" xlink:type="simple">22°45'N, 83°11'W</named-content>, 2/XI/1966, I. García &amp; S. L. de la Torre (4 ♂); same data as for anterior except I. García, slide RNA196(wings) (1 ♀); same locality and collector as for anterior 21/VII/1967 (9 ♂, 6 ♀); same locality as for anterior, R. Núñez &amp; E. Oliva, 19–20/IV/2009, ex ova, emerged 19/VI/2009 (2 ♂); same data as for anterior except emerged 20/VI/2009 (1 ♀); 22/VI/2009 (1 ♂); 23/VI/2009 (1 ♀); 26/VI/2009 (1 ♂); Viñales 150 m, <named-content xmlns:xlink="http://www.w3.org/1999/xlink" content-type="dwc:verbatimCoordinates" xlink:type="simple">22°36'59"N, 82°42'28"W</named-content>, 21/VII/1967 (6 ♂); same locality as for anterior, X/1985, J. L. Fontenla (2 ♂); Valle de Viñales, 9/I/1974, A. Castiñeiras (1 ♂); carretera a Viñales km 22 200 m, <named-content xmlns:xlink="http://www.w3.org/1999/xlink" content-type="dwc:verbatimCoordinates" xlink:type="simple">22°34'29"N, 82°42'11"W</named-content>, 14/I/1974, A. Castiñeiras (1 ♀). <bold>Mayabeque:</bold> Jaruco, Cueva Don Martin, <named-content xmlns:xlink="http://www.w3.org/1999/xlink" content-type="dwc:verbatimCoordinates" xlink:type="simple">23°00'N, 82°01'W</named-content>, 4/V/1966 (5 ♂); La Habana (currently Artemisa), Guajaibón próximo a Mariel, <named-content xmlns:xlink="http://www.w3.org/1999/xlink" content-type="dwc:verbatimCoordinates" xlink:type="simple">23°01'N, 82°40'52"W</named-content>, 25/V/1967 (1 ♂, 1 ♀); same locality as for anterior, X/2007, R. Núñez, DNA voucher PM07–07 (M008) (1 ♀); Pinar del Río (currently Artemisa), Sierra del Rosario, III/1968, R. González (1 ♂); Pinar del Río (currently Artemisa), Sierra del Rosario, alrededores Estación Biológica 180 m, <named-content xmlns:xlink="http://www.w3.org/1999/xlink" content-type="dwc:verbatimCoordinates" xlink:type="simple">22°51'N, 82°55'53"W</named-content>, 1–10/X/2007, R. Núñez (1 ♂); <!--PageBreak-->Sierra del Rosario, El Mulo 200 m, <named-content xmlns:xlink="http://www.w3.org/1999/xlink" content-type="dwc:verbatimCoordinates" xlink:type="simple">22°51'29"N, 82°56'54"W</named-content>, 10/X/2007, R. Núñez (1 ♂). <bold>Isla de La Juventud:</bold> Isla de Pinos (currently Isla de La Juventud), Cerro San Pedro 150 m, <named-content xmlns:xlink="http://www.w3.org/1999/xlink" content-type="dwc:verbatimCoordinates" xlink:type="simple">21°42'47"N, 82°51'50"W</named-content>, 20/X/1966, I. García (2 ♂); Habana (currently Isla de La Juventud), Isla de Pinos (currently Isla de La Juventud), 30/X/1966, I. García (7 ♂, 7 ♀). <bold>Habana:</bold> Cerro, <named-content xmlns:xlink="http://www.w3.org/1999/xlink" content-type="dwc:verbatimCoordinates" xlink:type="simple">23°06'27"N, 82°23'20"W</named-content>, 9/I/1934 (1 ♂); Arroyo Naranjo, <named-content xmlns:xlink="http://www.w3.org/1999/xlink" content-type="dwc:verbatimCoordinates" xlink:type="simple">23°01'N, 82°22'W</named-content>, 5 August 1935, L. C. Scaramuzza (1 ♀); Santiago de Las Vegas, <named-content xmlns:xlink="http://www.w3.org/1999/xlink" content-type="dwc:verbatimCoordinates" xlink:type="simple">22°58'N, 82°23'W</named-content>, 15/VIII/1935, S. C. Bruner, genitalia in glycerin (1 ♀); same locality as for anterior, 5 Marzo 1946, J. Ferrás (1 ♂); same data as for anterior except 19 March 1948 (2 ♂); Cotorro, <named-content xmlns:xlink="http://www.w3.org/1999/xlink" content-type="dwc:verbatimCoordinates" xlink:type="simple">23°02'N, 82°16'W</named-content>, 1/XII/1947, J. T. Sierra (1 ♂). <bold>Mayabeque:</bold> Matanzas (currently Mayabeque), 5 km W Ceiba Mocha 150 m, <named-content xmlns:xlink="http://www.w3.org/1999/xlink" content-type="dwc:verbatimCoordinates" xlink:type="simple">22°58'50"N, 81°46'24"W</named-content>, 8/IX/1940, S. L. de la Torre (1 ♂); La Habana (currently Mayabeque), Madruga, La Jiquima 125 m, <named-content xmlns:xlink="http://www.w3.org/1999/xlink" content-type="dwc:verbatimCoordinates" xlink:type="simple">22°53'58"N, 81°50'34"W</named-content>, 5/X/1948, S. L. de la Torre &amp; J. Ortiz (1 ♀). <bold>Matanzas:</bold> Los Prácticos, <named-content xmlns:xlink="http://www.w3.org/1999/xlink" content-type="dwc:verbatimCoordinates" xlink:type="simple">23°02'37"N, 81°34'32"W</named-content>, 23/VII/1940, S. L. de la Torre (1 ♂); Playa, <named-content xmlns:xlink="http://www.w3.org/1999/xlink" content-type="dwc:verbatimCoordinates" xlink:type="simple">23°02'37"N, 81°34'32"W</named-content>, 11/V/1942, S. L. de la Torre (1 ♀); same data as for anterior except 16/VI/1942, slide RNA242(wings) (1 ♂); same data as for anterior except 29/VIII/1947 (1 ♀); same data as for anterior except 6/X/1947 (1 ♂); same data as for anterior except 26/VIII/1948 (1 ♀); same data as for anterior except 27/VIII/1948 (1 ♂); same data as for anterior except 6/XI/1948 (2 ♂); km 6 Vía Blanca, Playa Mamey, <named-content xmlns:xlink="http://www.w3.org/1999/xlink" content-type="dwc:verbatimCoordinates" xlink:type="simple">23°03'06"N, 81°29'41"W</named-content>, 6/VII/1953, S. L. de la Torre (1 ♀); Varadero, Varahicacos, <named-content xmlns:xlink="http://www.w3.org/1999/xlink" content-type="dwc:verbatimCoordinates" xlink:type="simple">23°11'40"N, 81°09'16"W</named-content>, 17/VI/2008, R. Núñez, slide RNA218(wings), DNA voucher PM15–04 (2 ♂). <bold>Cienfuegos:</bold> Las Villas (currently Cienfuegos), Escambray, Mina Carlota 450 m, <named-content xmlns:xlink="http://www.w3.org/1999/xlink" content-type="dwc:verbatimCoordinates" xlink:type="simple">22°03'55"N, 80°09'38"W</named-content>, 15/VI/1967, genitalia ♂ &amp; ♀ in glycerin, slides RNA207(legs &amp; labial palpus)/206(wings) (3 ♂, 2 ♀); Las Villas (currently Cienfuegos), Escambray, Buenos Aires 700 m, <named-content xmlns:xlink="http://www.w3.org/1999/xlink" content-type="dwc:verbatimCoordinates" xlink:type="simple">21°59'13"N, 80°11'20"W</named-content>, 16/VI/1967, genitalia ♂ &amp; ♀ in glycerin, slides RNA182(androconial scales)/203(legs &amp; labial palpus)/226/232(wings) (9 ♂, 4 ♀); Escambray, Charco Hediondo a 10 km de Aguacate, VIII/1978, L. R. Hernández (1 ♂). <bold>Villa Clara:</bold> Mordazo, <named-content xmlns:xlink="http://www.w3.org/1999/xlink" content-type="dwc:verbatimCoordinates" xlink:type="simple">22°38'29"N, 80°26'58"W</named-content>, V/1934 (1 ♀). <bold>Sancti Spiritus:</bold> Trinidad, La Vigía 200 m, <named-content xmlns:xlink="http://www.w3.org/1999/xlink" content-type="dwc:verbatimCoordinates" xlink:type="simple">21°48'48"N, 79°58'34"W</named-content>, 15/VI/1967 (1 ♂). <bold>Camagüey:</bold> Camagüey, <named-content xmlns:xlink="http://www.w3.org/1999/xlink" content-type="dwc:verbatimCoordinates" xlink:type="simple">21°22'51"N, 77°55'01"W</named-content>, 23/IX/1967, S. L. de la Torre (6 ♂). <bold>Holguín:</bold> Ote (currently Holguín), Pinares de Mayarí 800 m, <named-content xmlns:xlink="http://www.w3.org/1999/xlink" content-type="dwc:verbatimCoordinates" xlink:type="simple">20°28'8"N, 75°48'52"W</named-content>, 16/X/1966, I. García (10 ♂, 5 ♀); same locality as for anterior, VI/1967, P. Alayo (1 ♂, 2 ♀); Moa, El Johnson 300 m, <named-content xmlns:xlink="http://www.w3.org/1999/xlink" content-type="dwc:verbatimCoordinates" xlink:type="simple">20°35'36.4"N, 74°59'9.9"W</named-content>, 5/I/1968, S. L. de la Torre, slide RNA 167(wings) (1 ♂); same data as for anterior except 6/I/1968 (1 ♂); Moa, Quemado del Negro, <named-content xmlns:xlink="http://www.w3.org/1999/xlink" content-type="dwc:verbatimCoordinates" xlink:type="simple">22°36'40"N, 74°49'22"W</named-content>, 6/I/1968, S. L. de la Torre (1 ♂, 1 ♀); same data as for anterior except 7/I/1968, slide RNA281(legs &amp; labial palpus) (3 ♂, 3 ♀); Mayarí, camino de La Zoilita 250 m, <named-content xmlns:xlink="http://www.w3.org/1999/xlink" content-type="dwc:verbatimCoordinates" xlink:type="simple">20°38'N, 75°29'W</named-content>, IX/1986, R. Rodríguez, genitalia in glycerin (2 ♂); Mayarí, El Purio, <named-content xmlns:xlink="http://www.w3.org/1999/xlink" content-type="dwc:verbatimCoordinates" xlink:type="simple">20°39'45"N, 75°30'55"W</named-content>, IX/1986, R. Rodríguez, genitalia ♀ in glicerin, slide RNA220(wings) (2 ♂, 2 ♀); Jaguaní, Arroyo Bueno o La Melba 200 m, <named-content xmlns:xlink="http://www.w3.org/1999/xlink" content-type="dwc:verbatimCoordinates" xlink:type="simple">20°26'24"N, 74°48'46"W</named-content>, VIII/2001, R. Núñez (1 ♂, 1 ♀); antiguo campamento minero Meseta de El Toldo 815 m, <named-content xmlns:xlink="http://www.w3.org/1999/xlink" content-type="dwc:verbatimCoordinates" xlink:type="simple">20°27'35"N, 74°53'53"W</named-content>, V/2008, E. Pérez (3 ♂); Moa, km 1 camino de La Melba, <named-content xmlns:xlink="http://www.w3.org/1999/xlink" content-type="dwc:verbatimCoordinates" xlink:type="simple">20°36'12"N, 74°50'20"W</named-content>, 19/I/2009, R. Núñez, genitalia ♀ in glycerin, slide RNA259(legs &amp; labial palpus), DNA voucher PM15–06 <!--PageBreak-->(M052) (1 ♂, 2 ♀); Moa, Yamanigüey 75 m, <named-content xmlns:xlink="http://www.w3.org/1999/xlink" content-type="dwc:verbatimCoordinates" xlink:type="simple">20°34'45.9"N, 74°44'10.2"W</named-content>, 24/I/2009, R. Núñez, slide RNA264(wings), DNA voucher PM157–05 (2 ♂, 1 ♀); ♀), Sierra de Cristal, cerca de la Estación La Zoilita 400 m (<named-content xmlns:xlink="http://www.w3.org/1999/xlink" content-type="dwc:verbatimCoordinates" xlink:type="simple">20°37'41.7"N, 75°29'08.1"W</named-content>), 15–20/II/2010, R. Núñez, DNA voucher PM07-22 (M040). <bold>Santiago de Cuba:</bold> Las Lagunas, <named-content xmlns:xlink="http://www.w3.org/1999/xlink" content-type="dwc:verbatimCoordinates" xlink:type="simple">19°59'37"N, 75°47'50"W</named-content>, 29/VI/1930 (1 ♂); Santa María, <named-content xmlns:xlink="http://www.w3.org/1999/xlink" content-type="dwc:verbatimCoordinates" xlink:type="simple">20°05'N, 75°49'W</named-content>, Julio 1940, slides RNA 177/178(androconial sclaes) (2 ♂, 1 ♀); same locality as for anterior, 18 May 1941, slide RNA180 (androconial scales) (1 ♂); same locality as for anterior, 20 Junio 1943 (1 ♂); same locality as for anterior, 29 Junio 1943 (1 ♂); Marimón, 27 Junio 1942, slide RNA179(androconial scales) (1 ♂); same locality as for anterior 28 Junio 1942, slide RNA205(wings) (1 ♀); Ote (currently Santiago de Cuba), Ciudamar, <named-content xmlns:xlink="http://www.w3.org/1999/xlink" content-type="dwc:verbatimCoordinates" xlink:type="simple">19°58'41"N, 75°51'51"W</named-content>, 22/IX/1950, S. L. de la Torre (1 ♀); Cuabitas (<named-content xmlns:xlink="http://www.w3.org/1999/xlink" content-type="dwc:verbatimCoordinates" xlink:type="simple">20°03'48"N, 75°48'05"W</named-content>, 28/IV/1953, S. L. de la Torre (1 ♂); same locality as for anterior XII/1956, P. Alayo (1 ♀); Las Manuelas camino a Baire 420 m, <named-content xmlns:xlink="http://www.w3.org/1999/xlink" content-type="dwc:verbatimCoordinates" xlink:type="simple">20°13'09"N, 76°21'52"W</named-content>, 23/XI/1952, S. L. de la Torre (1 ♂); Pico Turquino 1972 m, <named-content xmlns:xlink="http://www.w3.org/1999/xlink" content-type="dwc:verbatimCoordinates" xlink:type="simple">19°59'23.7"N, 76°50'11.9"W</named-content>, 18/X/1966, I. García (1 ♀); Ote (currently Santiago de Cuba), Loma El Gato 1000 m, <named-content xmlns:xlink="http://www.w3.org/1999/xlink" content-type="dwc:verbatimCoordinates" xlink:type="simple">20°00'33"N, 76°02'16"W</named-content>, VIII/1942, Hno Crisogono (1 ♂); same locality as for anterior, 6/IX/1951, S. L. de la Torre, genitalia ♂ in glycerin (5 ♂, 5 ♀); same locality as for anterior, 17–20 June 1952, F. de Zayas &amp; P. Alayo (1 ♂); same locality as for anterior, 20 June 1952, slide RNA187(wings)/222(legs &amp; labial palpus) (2 ♂); same locality as for anterior, 25–26 Junio 1952, F. Zayas &amp; P. Alayo (1 ♂); same locality as for anterior, 11/VIII/2008, E. Oliva, DNA voucher PM07–12 (M029) (1 ♂, 1 ♀); same locality and date as for anterior, E. Fonseca (1 ♀); Puerto Boniato, 28/XI/1950, S. L. de la Torre (1 ♂); same data as for anterior except 16/V/1953 (1 ♂); zona del Caney, Loma del Ermitaño 430 m, <named-content xmlns:xlink="http://www.w3.org/1999/xlink" content-type="dwc:verbatimCoordinates" xlink:type="simple">20°02'38"N, 75°37'3"W</named-content>, 13/III/1953 (1 ♂); Ote (currently Santiago de Cuba), Caney, Gran Piedra, <named-content xmlns:xlink="http://www.w3.org/1999/xlink" content-type="dwc:verbatimCoordinates" xlink:type="simple">20°00'31"N, 75°42'31"W</named-content>, Junio 1954, F. de Zayas &amp; P. Alayo, slide RNA229(wings) (2 ♀); same locality as for anterior, 23/IV/1955, genitalia in glycerin (1 ♀); same locality as for anterior, VI/1962, P. Alayo, genitalia in glycerin (1 ♀); Juraguá próximo a Santiago de Cuba, <named-content xmlns:xlink="http://www.w3.org/1999/xlink" content-type="dwc:verbatimCoordinates" xlink:type="simple">19°55'31"N, 75°38'28"W</named-content>, 9/I/1968, S. L. de la Torre (1 ♂); alrededores Estación BIOECO Gran Piedra 1000 m, <named-content xmlns:xlink="http://www.w3.org/1999/xlink" content-type="dwc:verbatimCoordinates" xlink:type="simple">20°00'31"N, 75°37'3"W</named-content>, 16–18/XI/2005, R. Núñez (1 ♀); same data as for anterior except 8/III/2008, genitalia ♀ in glycerin (1 ♂, 1 ♀); same locality as for anterior, 14/VIII/2008, E. Oliva (1 ♂); km 19 carretera Gran Piedra, 12/III/2008, R. Núñez (1 ♂); Gran Piedra, El Olimpo, campamento forestal “Las Marianas", 13/III/2008, R. Núñez, DNA voucher PM15–07 (M053) (2 ♂). <bold>Guantánamo:</bold> Ote (currently Guantánamo), Guantánamo, <named-content xmlns:xlink="http://www.w3.org/1999/xlink" content-type="dwc:verbatimCoordinates" xlink:type="simple">20°01'N, 75°12'W</named-content>, 26/XI/1950, S. L. de la Torre &amp; P. Alayo (1 ♀); Ote (currently Guantánamo), Baracoa, Loma La Farola, 1/V/1968, S. L. de la Torre (2 ♂, 1 ♀); Ote (currently Guantánamo), Cupeyal 730 m, <named-content xmlns:xlink="http://www.w3.org/1999/xlink" content-type="dwc:verbatimCoordinates" xlink:type="simple">20°26'57"N, 75°03'38"W</named-content>, VI/1971, I. García (2 ♂); Piedra La Vela 650 m, <named-content xmlns:xlink="http://www.w3.org/1999/xlink" content-type="dwc:verbatimCoordinates" xlink:type="simple">20°24'45"N, 74°56'51"W</named-content>, VII/2001, R. Núñez (2 ♂); Piedra La Vela, Loma El Mulo 615 m, <named-content xmlns:xlink="http://www.w3.org/1999/xlink" content-type="dwc:verbatimCoordinates" xlink:type="simple">20°25'27"N, 74°54'32"W</named-content>, VII/2001, R. Núñez (1 ♂); río Jaguaní, Vázquez Abajo 560 m, <named-content xmlns:xlink="http://www.w3.org/1999/xlink" content-type="dwc:verbatimCoordinates" xlink:type="simple">20°25'15"N, 74°54'33"W</named-content>, Cuchillas del Toa, Boca de Jaguaní 130 m, <named-content xmlns:xlink="http://www.w3.org/1999/xlink" content-type="dwc:verbatimCoordinates" xlink:type="simple">20°22'46"N, 74°41'36"W</named-content>, VIII/2001, R. Núñez (1 ♂); Yumurí del Sur 450 m, <named-content xmlns:xlink="http://www.w3.org/1999/xlink" content-type="dwc:verbatimCoordinates" xlink:type="simple">20°11'21"N, 74°29 31"W</named-content>, 20/I/2009, R. Núñez &amp; E. Oliva (2 ♂, 2 ♀). CZACC, MFP.</p><!--PageBreak--></tp:treatment-sec><tp:treatment-sec sec-type="Distribution"><title>Distribution.</title><p> The species is present across the Cuban archipelago from coastal areas to mountains up 1100 m (<xref ref-type="fig" rid="F7">Figs 56–59</xref>).</p></tp:treatment-sec><tp:treatment-sec sec-type="Immature stages"><title>Immature stages.</title><p> Egg &amp; oviposition – Eggs are laid loose, near spherical in shape and ivory white in color becoming beige with irregular orange brown spots a day after laid. <xref ref-type="bibr" rid="B46">Torre (1968)</xref> also mentioned that eggs are laid loose. Surface is covered by a fine raised reticulation forming minute polygonal areas (<xref ref-type="bibr" rid="B9">Dethier 1940</xref>, <xref ref-type="bibr" rid="B46">Torre 1968</xref>). Time to hatch 7 to 9 days (n=16), according <xref ref-type="bibr" rid="B9">Dethier (1940)</xref> 6 to 11 and <xref ref-type="bibr" rid="B46">Torre (1968)</xref> gave 5 to 8 days.</p><p>First instar larva (<xref ref-type="fig" rid="F13">Fig. 90</xref>) – Head capsule dark brown, almost black, with a bronze gloss and with two short horns on top. Body beige, greenish white after fed on host leaves, with a dorsal line and four pairs of longitudinal pale brownish green thin lines all of same width and more or less equally spaced: subdorsal, suprastigmatal, stigmatal and infrastigmatal. Dimensions (n=16): head capsule width 0.52–0.57 mm, head capsule height 0.56–0.59 mm, initial total length 2.2–2.5 mm, final total length 3.4–3.7 mm. Duration (n=16): 7–10 days. This description agrees with that by <xref ref-type="bibr" rid="B9">Dethier (1940)</xref>, who reported an instar duration of 7 days.</p><p>Second to fourth instars (<xref ref-type="fig" rid="F13">Fig. 91</xref>) with the same pattern of fifth, described below, but paler and less contrasting.</p><p>Fifth instar larva (<xref ref-type="fig" rid="F13">Figs 92, 94</xref>) – Pale morph. Head capsule pale brownish gray with numerous slightly darker dots, base of setae dark brown, a vertical brown line from each side reaching horns and almost joining at epicranial suture, horns reduced; stemmatal area, clypeus and area around mandibles brown or dark brown; mandibles amber brown, black at edge; X–mark of epicranium slightly darker than background with lower arms longer and rounded at tip, broken as four spots in some specimens. Body pale brownish yellow minutely striated in brownish gray thin lines on dorsum between subdorsal lines, with a dorsal line and five pairs of longitudinal pale brownish gray lines: subdorsal, suprastigmatal, stigmatal and infrastigmatal; dorsal line brownish gray edged at beginning of each segment by two black dots; subdorsal lines somewhat diffuse toward segments margins, with a black dot on its lower edge at posterior margin of each segment, dots on thorax enlarged, lines ending at caudal tails; suprastigmatal lines dark brown, thin, above it on each segment a central white dot encircled in black and another, black near posterior margin; stigmatal lines dark brown, thin, space between it and suprastigmatal pale beige, contrasting, edged on its lower edge by spiracles which are dark and encircled in grayish white; infrastigmatal lines thin, somewhat diffuse; subventral lines thick, wavy, and darkest; ventral side, including prolegs pale brownish yellow. Dimensions (n=4): head capsule width 1.41–1.57 mm, head capsule height 1.55–1.62 mm, initial total length 12–15 mm, final total length 20–23 mm. Duration (n=9): 11–18 days. Larvae reared by the senior author match <xref ref-type="bibr" rid="B9">Dethier (1940)</xref> descriptions of instars two to fourth, in general, color pattern is about the same, including the fifth instar, with minor variations.</p><p>Dark morph (<xref ref-type="fig" rid="F13">Fig. 93</xref>). Head with all tones darkened. Body background pale brown with lines dark brown, somewhat diffuse; dots at edges of mid dorsal and subdorsal and encirclement of spiracles ashy white, contrasting; a thin pale yellowish beige line <!--PageBreak-->between subdorsal and suprastigmatal line, contrasting; dots above suprastigmatal line and encirclement of white dots above it indistinct; space between infrastigmatal and subventral offline pale yellowish beige, contrasting; subventral line thicker than in pale morph, dark brown extending over dorsum of prolegs. <xref ref-type="bibr" rid="B46">Torre (1968)</xref> apparently also reared larvae of this morph but only mentioned the general darkening of coloration.</p><p>Pupa (<xref ref-type="fig" rid="F13">Figs 95–97</xref>) – Entirely more or less uniform stramineous; one pair of black dots at first third of legs sheaths; abdomen with a transverse ridge with a pair of more prominent crests on dorsum of segments 1 to 6; last abdominal segment short and stout, cremaster area enlarged, broad. Three days before emergence color turns brown on dorsum extending gradually to occupying entire surface. Dimensions (n=9): total length 10–11 mm, maximum width 3.5–4.5 mm. Duration (n=9): 8–10 days.</p></tp:treatment-sec><tp:treatment-sec sec-type="Habitat and biology"><title>Habitat and biology.</title><p><italic><tp:taxon-name>Calisto herophile</tp:taxon-name></italic> inhabits many habitats, from suburban areas at major cities to the edges of evergreen and rainforests up to 1100 m of altitude, always disturbed in some degree. Individuals can be found any month of the year throughout the island. The species is one of the commonest butterflies in Cuba, especially in altered land with predominantly herbaceous vegetation but shaded to some degree (<xref ref-type="bibr" rid="B12">Fontenla 1987a</xref>; Núñez and Barro 2003; <xref ref-type="bibr" rid="B11">Fernández 2007</xref>). <xref ref-type="bibr" rid="B11">Fernández (2007)</xref> recorded it in Camagüey province from groves, hedges and open scrub land and recorded 26 plant species as nectar sources. We recorded two predation events on this<!--PageBreak--> species, one in November 2008 at La Chata, La Habana province, by a crab spider, <tp:taxon-name>Thomisidae</tp:taxon-name> (<xref ref-type="fig" rid="F14">Fig. 98</xref>); the other in July 2009 at Pan de Matanzas, Matanzas province, by a nymph of the mantid <italic><tp:taxon-name>Stagmomantis domingensis</tp:taxon-name></italic> Palisot de Beauvois (<xref ref-type="fig" rid="F14">Fig. 99</xref>).</p><p>Larvae eat the entire corion after hatching and feed at night, remaining in the lower parts of grasses during the day. They accepted well the substitute grasses supplied. Duration of first three instars was about one to one and half weeks each whereas the last two were around two weeks each. The prepupal stage duration was one day long and the pupal stage extended for eight to ten days. Immature development takes 60 to 70 days and goes through five larval instars. Adult emergence occurred after mid day. <xref ref-type="bibr" rid="B9">Dethier (1940)</xref> apparently did not complete the life cycle, describing it only to the fourth instar without mentioning the pupa or adult emergence. Dethier used several grass species as food and said that the larvae preferred lawn grass; however, he did not give scientific names of any grass species. <xref ref-type="bibr" rid="B46">Torre (1968)</xref>, although successful in rearing the species, only described the cycle superficially and mentioning the duration, 70 to 73 days, and number of larval instars, four. He used as substitute food <italic><tp:taxon-name>Saccharum officinarum</tp:taxon-name></italic>, <italic><tp:taxon-name>Zea mays</tp:taxon-name></italic>, and <italic><tp:taxon-name>Stenotaphrum secundatum</tp:taxon-name></italic>, and noted that larvae grew slower with the first.</p></tp:treatment-sec><tp:treatment-sec sec-type="Remarks"><title>Remarks.</title><p> <italic><tp:taxon-name>Calisto herophile</tp:taxon-name></italic> is one of the easiest to recognize among all Cuban <italic><tp:taxon-name>Calisto</tp:taxon-name></italic> species. Its smaller size on average, as well as its pale wing pattern allow their unequivocal identification, although some specimens from altitudes above 800 m can be distinctly larger. The genitalia and immature stages can be also diagnostic. The species has a wide ecological range and tolerance to anthropogenic habitat alteration.</p><p>The status of <italic><tp:taxon-name>Calisto herophile</tp:taxon-name></italic> subspecies, <italic><tp:taxon-name>Calisto herophile parsonsi</tp:taxon-name></italic> Clench, 1943and <italic><tp:taxon-name>Calisto herophile apollinis</tp:taxon-name></italic>, is yet pending further investigation. In the present study, only old material of <italic>parsonsi</italic> was available. The unique morphological difference with the nominal subspecies is the more homogeneous pattern at UN of wings, as pointed out by <xref ref-type="bibr" rid="B6">Clench (1943)</xref>. Genitalic comparisons revealed an identical morphology. We were able to sequence a small fragment (337 bp) of COI for two specimens of the Bahamian subspecies <italic><tp:taxon-name>Calisto herophile apollinis</tp:taxon-name></italic> Bates. These specimens were clearly quite different to Cuban <italic><tp:taxon-name>Calisto herophile</tp:taxon-name></italic> (<xref ref-type="fig" rid="F9">Fig. 66</xref>) and might warrant species status. Future studies involving fresh specimens, immature stages and DNA data could clarify the status of both of these taxa.</p></tp:treatment-sec><tp:treatment-sec><!--Section generated to contain objects referenced in tp:taxon-treatment.--><fig id="F2" position="float" orientation="portrait"><label>Figures 13–24.</label><caption><p> Cuban <italic><tp:taxon-name>Calisto</tp:taxon-name></italic> adults. <bold>13</bold> <italic><tp:taxon-name>Calisto muripetens</tp:taxon-name></italic> ♂upper side, Cienfuegos, Pico San Juan <bold>14</bold> <italic><tp:taxon-name>Calisto muripetens</tp:taxon-name></italic> ♀upper side, Sancti Spiritus, Topes de Collantes <bold>15</bold> <italic><tp:taxon-name>Calisto muripetens</tp:taxon-name></italic> ♂under side <bold>16</bold> <italic><tp:taxon-name>Calisto occulta</tp:taxon-name></italic>, new species,holotype ♂upper side, Guantánamo, Baracoa, Monte Iberia plateau, Tetas de Julia <bold>17</bold> <italic><tp:taxon-name>Calisto occulta</tp:taxon-name></italic>, new species,paratype♀upper side, same locality <bold>18</bold> <italic><tp:taxon-name>Calisto occulta</tp:taxon-name></italic>, new species,holotype ♂under side <bold>19</bold> <italic><tp:taxon-name>Calisto bradleyi</tp:taxon-name></italic> ♂upper side, Pinar del Río, base norte mogote Dos Hermanas <bold>20</bold> <italic><tp:taxon-name>Calisto bradleyi</tp:taxon-name></italic> ♀upper side, same locality <bold>21</bold> <italic><tp:taxon-name>Calisto bradleyi</tp:taxon-name></italic> ♂under side <bold>22</bold> <italic><tp:taxon-name>Calisto herophile</tp:taxon-name></italic> ♂upper side, Matanzas, Varadero, Varahicacos <bold>23</bold> <italic><tp:taxon-name>Calisto herophile</tp:taxon-name></italic> ♀upper side, Artemisa, Sierra del Rosario, El Taburete <bold>24</bold> <italic><tp:taxon-name>Calisto herophile</tp:taxon-name></italic> ♂under side.</p></caption><graphic xmlns:xlink="http://www.w3.org/1999/xlink" xlink:href="ZooKeys-165-057-g002.jpg" position="float" orientation="portrait" xlink:type="simple"/></fig><fig id="F3" position="float" orientation="portrait"><label>Figures 25–31.</label><caption><p> Live adults of Cuban <italic><tp:taxon-name>Calisto</tp:taxon-name></italic>. <bold>25</bold> <italic><tp:taxon-name>Calisto israeli</tp:taxon-name></italic> <bold>26</bold> <italic><tp:taxon-name>Calisto smintheus</tp:taxon-name></italic> <bold>27</bold> <italic><tp:taxon-name>Calisto brochei</tp:taxon-name></italic> <bold>28</bold> <italic><tp:taxon-name>Calisto bruneri</tp:taxon-name></italic> <bold>29</bold> <italic><tp:taxon-name>Calisto occulta</tp:taxon-name></italic>, new species <bold>30</bold> <italic><tp:taxon-name>Calisto bradleyi</tp:taxon-name></italic> <bold>31</bold> <italic><tp:taxon-name>Calisto herophile</tp:taxon-name></italic>.</p></caption><graphic xmlns:xlink="http://www.w3.org/1999/xlink" xlink:href="ZooKeys-165-057-g003.jpg" position="float" orientation="portrait" xlink:type="simple"/></fig><fig id="F4" position="float" orientation="portrait"><label>Figures 32–39.</label><caption><p> Shape and location of androconial patch, under side lines, ocelli, white dots and realted veins in Cuban species of <italic><tp:taxon-name>Calisto</tp:taxon-name></italic>. <bold>32</bold> <italic><tp:taxon-name>Calisto israeli</tp:taxon-name></italic> <bold>33</bold> <italic><tp:taxon-name>Calisto smintheus</tp:taxon-name></italic> <bold>34</bold> <italic><tp:taxon-name>Calisto brochei</tp:taxon-name></italic> <bold>35</bold> <italic><tp:taxon-name>Calisto bruneri</tp:taxon-name></italic> <bold>36</bold> <italic><tp:taxon-name>Calisto muripetens</tp:taxon-name></italic> <bold>37</bold> <italic><tp:taxon-name>Calisto occulta</tp:taxon-name></italic>, new species <bold>38</bold> <italic><tp:taxon-name>Calisto bradleyi</tp:taxon-name></italic> <bold>39</bold> <italic><tp:taxon-name>Calisto herophile</tp:taxon-name></italic> Abbreviations: al– anal lobe, dl– discal line, pdl– postdiscal line, stl– subterminal lines, M<sub>1</sub>– median vein 1, M<sub>2</sub>– median vein 2, M<sub>3</sub>– median vein 3, Cu<sub>1</sub>– cubital vein 1, Cu<sub>2</sub>– cubital vein 2, Rs– radial sector.</p></caption><graphic xmlns:xlink="http://www.w3.org/1999/xlink" xlink:href="ZooKeys-165-057-g004.jpg" position="float" orientation="portrait" xlink:type="simple"/></fig><fig id="F5" position="float" orientation="portrait"><label>Figures 40–47.</label><caption><p> Male genitalia of Cuban <italic><tp:taxon-name>Calisto</tp:taxon-name></italic> from top to bottom: main body in lateral view aedeagus in lateral view and aedeagus in dorsal view. <bold>40</bold> <italic><tp:taxon-name>Calisto israeli</tp:taxon-name></italic> <bold>41</bold> <italic><tp:taxon-name>Calisto smintheus</tp:taxon-name></italic> <bold>42</bold> <italic><tp:taxon-name>Calisto brochei</tp:taxon-name></italic> <bold>43</bold> <italic><tp:taxon-name>Calisto bruneri</tp:taxon-name></italic> <bold>44</bold> <italic><tp:taxon-name>Calisto muripetens</tp:taxon-name></italic> <bold>45</bold> <italic><tp:taxon-name>Calisto occulta</tp:taxon-name></italic> new species <bold>46</bold> <italic><tp:taxon-name>Calisto bradleyi</tp:taxon-name></italic> <bold>47</bold> <italic><tp:taxon-name>Calisto herophile</tp:taxon-name></italic> Abbreviations: <bold>un</bold> uncus <bold>t</bold> tegumen <bold>f</bold> lateral fold of uncus <bold>g</bold> gnathos <bold>v</bold> vinculum <bold>sc</bold> saccus <bold>dg</bold> digitiform projection of valve <bold>bv</bold> base of valve <bold>ab</bold> aedeagus base <bold>fp</bold> flattened processes <bold>lc</bold> left curves. Scale bar 0.5 mm.</p></caption><graphic xmlns:xlink="http://www.w3.org/1999/xlink" xlink:href="ZooKeys-165-057-g005.jpg" position="float" orientation="portrait" xlink:type="simple"/></fig><fig id="F6" position="float" orientation="portrait"><label>Figures 48–55.</label><caption><p> Female genitalia of Cuban <italic><tp:taxon-name>Calisto</tp:taxon-name></italic>, ventral view <bold>48</bold> <italic><tp:taxon-name>Calisto israeli</tp:taxon-name></italic> <bold>49</bold> <italic><tp:taxon-name>Calisto smintheus</tp:taxon-name></italic> <bold>50</bold> <italic><tp:taxon-name>Calisto brochei</tp:taxon-name></italic> <bold>51</bold> <italic><tp:taxon-name>Calisto bruneri</tp:taxon-name></italic> <bold>52</bold> <italic><tp:taxon-name>Calisto muripetens</tp:taxon-name></italic> <bold>53</bold> <italic><tp:taxon-name>Calisto occulta</tp:taxon-name></italic>, new species <bold>54</bold> <italic><tp:taxon-name>Calisto bradleyi</tp:taxon-name></italic> <bold>55</bold> <italic><tp:taxon-name>Calisto herophile</tp:taxon-name></italic>. Abbreviations: <bold>dc</bold> dorsal crown <bold>st</bold> sterigmal ring <bold>vf</bold> ventral fold of sterigmal ring <bold>il</bold> inner loop of sterigmal ring <bold>db</bold> ductus bursae <bold>cb</bold> corpus bursae <bold>sg</bold> signa. Scale bar 0.5 mm.</p></caption><graphic xmlns:xlink="http://www.w3.org/1999/xlink" xlink:href="ZooKeys-165-057-g006.jpg" position="float" orientation="portrait" xlink:type="simple"/></fig><fig id="F7" position="float" orientation="portrait"><label>Figures 56–59.</label><caption><p> Geographical distribution of Cuban species of <italic><tp:taxon-name>Calisto</tp:taxon-name></italic>. <bold>56</bold> Location of four Cuban major mountains ranges <bold>57</bold> Right rectangle in figure 56, distribution of <italic><tp:taxon-name>Calisto israeli</tp:taxon-name></italic>, <italic><tp:taxon-name>Calisto brochei</tp:taxon-name></italic>, <italic><tp:taxon-name>Calisto bruneri</tp:taxon-name></italic>, <italic><tp:taxon-name>Calisto occulta</tp:taxon-name></italic>, new species, and<italic><tp:taxon-name>Calisto herophile</tp:taxon-name></italic> at Nipe– Sagua– Baraoca mountain range, north, and <italic><tp:taxon-name>Calisto smintheus</tp:taxon-name></italic> and<italic><tp:taxon-name>Calisto herophile</tp:taxon-name></italic> at Sierra Maestra range, south<bold>58</bold> Central rectangle in figure 56, distribution of <italic><tp:taxon-name>Calisto muripetens</tp:taxon-name></italic> and <italic><tp:taxon-name>Calisto herophile</tp:taxon-name></italic> at Guamuhaya mountain range, central Cuba <bold>59</bold> Left rectangle in figure 56, distribution of <italic><tp:taxon-name>Calisto bradleyi</tp:taxon-name></italic> and <italic><tp:taxon-name>Calisto herophile</tp:taxon-name></italic> at Guaniguanico mountain range, western Cuba.</p></caption><graphic xmlns:xlink="http://www.w3.org/1999/xlink" xlink:href="ZooKeys-165-057-g007.jpg" position="float" orientation="portrait" xlink:type="simple"/></fig><fig id="F9" position="float" orientation="portrait"><label>Figure 66.</label><caption><p> <bold>A</bold> Phylogenetic hypothesis based on a Bayesian analysis of COI data <bold>B</bold> Phylogenetic hypothsis for Cuban <italic><tp:taxon-name>Calisto</tp:taxon-name></italic> based on five nuclear gene regions. For both figures, numbers to the right of nodes give the posterior probability of the node. Lineages leading to species are coloured.</p></caption><graphic xmlns:xlink="http://www.w3.org/1999/xlink" xlink:href="ZooKeys-165-057-g009.jpg" position="float" orientation="portrait" xlink:type="simple"/></fig></tp:treatment-sec><ref-list><ref id="B9"><mixed-citation xmlns:xlink="http://www.w3.org/1999/xlink" xlink:type="simple"><person-group><name name-style="western"><surname>Dethier</surname><given-names>VG</given-names></name></person-group> (<year>1940</year>)<article-title> Life histories of Cuban Lepidoptera.</article-title><source>Psyche </source><volume>47</volume>: <fpage>14</fpage>-<lpage>26</lpage>.</mixed-citation></ref><ref id="B2"><mixed-citation xmlns:xlink="http://www.w3.org/1999/xlink" xlink:type="simple"><person-group><name name-style="western"><surname>Bates</surname><given-names>M</given-names></name></person-group> (<year>1935</year>)<article-title> The satyrid genus <italic>Calisto</italic>.</article-title><source>Occasional Papers Boston Society of Natural History </source><volume>8</volume>: <fpage>229</fpage>-<lpage>248</lpage>.</mixed-citation></ref><ref id="B27"><mixed-citation xmlns:xlink="http://www.w3.org/1999/xlink" xlink:type="simple"><person-group><name name-style="western"><surname>Michener</surname><given-names>CD</given-names></name></person-group> (<year>1943</year>)<article-title> A review of the genus <italic>Calisto</italic> (Lepidoptera, Satyridae).</article-title><source>American Museum Novitates </source><volume>1236</volume>: <fpage>1</fpage>-<lpage>6</lpage>.</mixed-citation></ref><ref id="B28"><mixed-citation xmlns:xlink="http://www.w3.org/1999/xlink" xlink:type="simple"><person-group><name name-style="western"><surname>Michener</surname><given-names>CD</given-names></name></person-group> (<year>1949</year>)<article-title> Sympatric species of <italic>Calisto</italic> in Cuba (Lepidoptera,Satyrinae).</article-title><source>American Museum Novitates </source><volume>1391</volume>: <fpage>1</fpage>-<lpage>3</lpage>.</mixed-citation></ref><ref id="B29"><mixed-citation xmlns:xlink="http://www.w3.org/1999/xlink" xlink:type="simple"><person-group><name name-style="western"><surname>Munroe</surname><given-names>EG</given-names></name></person-group> (<year>1950</year>)<article-title> The systematics of <italic>Calisto</italic> (Lepidoptera, Satyrinae), with remarks on the evolutionary and zoogeographic significance of the genus.</article-title><source>Journal of the New York Entomological Society </source><volume>58</volume> (<issue>4</issue>): <fpage>211</fpage>-<lpage>241</lpage>.</mixed-citation></ref><ref id="B44"><mixed-citation xmlns:xlink="http://www.w3.org/1999/xlink" xlink:type="simple"><person-group><name name-style="western"><surname>Torre</surname><given-names>SL de la</given-names></name></person-group> (<year>1952</year>)<article-title> Datos taxonómicos sobre lepidópteros, con notas sobre algunas species cubanas, segunda parte.</article-title><source>Memorias de la Sociedad Cubana de Historia Natural </source><volume>21</volume> (<issue>1</issue>): <fpage>61</fpage>-<lpage>70</lpage>.</mixed-citation></ref><ref id="B45"><mixed-citation xmlns:xlink="http://www.w3.org/1999/xlink" xlink:type="simple"><person-group><name name-style="western"><surname>Torre</surname><given-names>SL de la</given-names></name></person-group> (<year>1954</year>)<article-title> An annotated listo of the butterflies and skippers of Cuba (Lepidoptera: Rhopalocera).</article-title><source>Journal of the New York Entomological Society </source><volume>62</volume> (<issue>2</issue>): <fpage>113</fpage>-<lpage>128</lpage>.</mixed-citation></ref><ref id="B46"><mixed-citation xmlns:xlink="http://www.w3.org/1999/xlink" xlink:type="simple"><person-group><name name-style="western"><surname>Torre</surname><given-names>SL de la</given-names></name></person-group> (<year>1968</year>)<source> Revisión de las especies cubanas de la familia Satyridae (Lepidoptera, Rhopalocera), con la descripción de una nueva especie. Ciencias Biológicas, serie4, 3: 1–24.</source></mixed-citation></ref><ref id="B4"><mixed-citation xmlns:xlink="http://www.w3.org/1999/xlink" xlink:type="simple"><person-group><name name-style="western"><surname>Brown</surname><given-names>FM</given-names></name><name name-style="western"><surname>Heineman</surname><given-names>B</given-names></name></person-group> (<year>1972</year>)<source> Jamaica and its butterflies.  E. W. Classey Ltd., London xv + 478 pp.</source></mixed-citation></ref><ref id="B1"><mixed-citation xmlns:xlink="http://www.w3.org/1999/xlink" xlink:type="simple"><person-group><name name-style="western"><surname>Alayo</surname><given-names>P</given-names></name><name name-style="western"><surname>Hernández</surname><given-names>LR</given-names></name></person-group> (<year>1987</year>)<source> Atlas de las mariposas diurnas de Cuba (Lepidoptera: Rhopalocera).</source><publisher-name>Científico-Técnica</publisher-name>, <publisher-loc>La Habana</publisher-loc>, <lpage>186</lpage> pp.</mixed-citation></ref><ref id="B36"><mixed-citation xmlns:xlink="http://www.w3.org/1999/xlink" xlink:type="simple"><person-group><name name-style="western"><surname>Schwartz</surname><given-names>A</given-names></name><name name-style="western"><surname>Hedges</surname><given-names>SB</given-names></name></person-group> (<year>1991</year>)<source> An elevational transect of Lepidoptera on Pico Turquino, Cuba. Caribbean Journal of Science 27(3/4): 130–138.</source></mixed-citation></ref><ref id="B38"><mixed-citation xmlns:xlink="http://www.w3.org/1999/xlink" xlink:type="simple"><person-group><name name-style="western"><surname>Smith</surname><given-names>DS</given-names></name><name name-style="western"><surname>Miller</surname><given-names>LD</given-names></name><name name-style="western"><surname>Miller</surname><given-names>JY</given-names></name></person-group> (<year>1994</year>)<source> The Butterflies of the West Indies and South Florida.</source><publisher-name>Oxford University Press</publisher-name>, <publisher-loc>New York</publisher-loc>, <lpage>284</lpage> pp.</mixed-citation></ref><ref id="B26"><mixed-citation xmlns:xlink="http://www.w3.org/1999/xlink" xlink:type="simple"><person-group><name name-style="western"><surname>Lamas</surname><given-names>G</given-names></name></person-group><role>(Ed)</role> (<year>2004</year>)<source> Atlas of Neotropical Lepidoptera: Checklist: Part 4A. Hesperioidea-Papilionoidea. Vol. 5. Association for Tropical Lepidoptera, Gainesville, xxxvi + 439 pp.</source></mixed-citation></ref><ref id="B31"><mixed-citation xmlns:xlink="http://www.w3.org/1999/xlink" xlink:type="simple"><person-group><name name-style="western"><surname>Núñez</surname><given-names>R</given-names></name></person-group> (<year>2009</year>)<article-title> Rediscovery of <italic>Calisto israeli</italic> Torre, with nomenclatural notes on the larger species of Cuban <italic>Calisto</italic> (Lepidoptera: Nymphalidae: Satyrinae).</article-title><source>Zootaxa </source><volume>2087</volume>: <fpage>46</fpage>-<lpage>58</lpage>.</mixed-citation></ref><ref id="B12"><mixed-citation xmlns:xlink="http://www.w3.org/1999/xlink" xlink:type="simple"><person-group><name name-style="western"><surname>Fontenla</surname><given-names>JL</given-names></name></person-group> (<year>1987a</year>)<article-title> Aspectos comparativos estructurales de tres comunidades de mariposas (Lepidoptera: Rhopalocera) en Cuba.</article-title><source>Poeyana </source><volume>337</volume>: <fpage>1</fpage>-<lpage>20</lpage>.</mixed-citation></ref><ref id="B11"><mixed-citation xmlns:xlink="http://www.w3.org/1999/xlink" xlink:type="simple"><person-group><name name-style="western"><surname>Fernández</surname><given-names>DM</given-names></name></person-group> (<year>2007</year>)<article-title> Butterflies of the Agricultural Experiment Station of Tropical Roots and Tubers, and Santa Ana, Camagüey, Cuba: an annotated list.</article-title><source>Acta Zoológica Mexicana (nueva serie) </source><volume>23</volume> (<issue>2</issue>): <fpage>43</fpage>-<lpage>75</lpage>.</mixed-citation></ref><ref id="B6"><mixed-citation xmlns:xlink="http://www.w3.org/1999/xlink" xlink:type="simple"><person-group><name name-style="western"><surname>Clench</surname><given-names>HK</given-names></name></person-group> (<year>1943</year>)<source> Some new <italic>Calisto</italic> from Hispaniola and Cuba (Lepidoptera: Satyridae). Psyche 50(1/2): 23–29.</source></mixed-citation></ref></ref-list></tp:taxon-treatment>
